# Supplementary material for: A novel microRNA, hsa-miR-6852 differentially regulated by Interleukin-27 induces necrosis in cervical cancer cells by downregulating the FoxM1 expression
Source: Sci Rep. 2018 Jan 17;8:900. doi: 10.1038/s41598-018-19259-4 (PMC5772045; doi:10.1038/s41598-018-19259-4)
Supplement: Supplementary file 2 — Supplementary Table T1 [file 41598_2018_19259_MOESM2_ESM.xlsx]

## Sheet: 480
Transcript ID	gene_assignment	Gene Symbol	RefSeq	LSMean(C)	LSMean(N)	LSMean(SX4)	p-value(N vs. C)	Fold-Change(N vs. C)	p-value(SX4 vs. C)	Fold-Change(SX4 vs. C)	p-value(SX4 vs. N)	Fold-Change(SX4 vs. N)	N vs C	SX4 vs C	SX4 vs N
16773032	ENST00000410794 // RNU2-7P // RNA, U2 small nuclear 7, pseudogene // --- // ---	RNU2-7P	ENST00000410794	4.57131	4.61489	6.89436	0.862088	1.03067	0.000591025	5.00388	0.000635924	4.85497	NC	Up2	Up2
16830220	NR_002710 // ALOX12P2 // arachidonate 12-lipoxygenase pseudogene 2 // 17p13 // 245 ///	ALOX12P2	NR_002710	6.97401	7.21213	9.00194	0.211198	1.17946	0.000223862	4.07818	0.00036474	3.45767	NC	Up2	Up2
17094755	NR_039990 // LOC100507299 // uncharacterized LOC100507299 // --- // 100507299 /// AK124	LOC100507299	NR_039990	6.58699	6.37622	8.00412	0.446925	-1.15731	0.00478879	2.67053	0.00287826	3.09063	NC	Up2	Up2
16715434	ENST00000355577 // TTC18 // tetratricopeptide repeat domain 18 // 10q22.2 // 118491 ///	TTC18	ENST00000355577	5.56967	5.6763	7.2787	0.64499	1.07671	0.00134103	3.26941	0.00171184	3.03649	NC	Up2	Up2
16903897	NM_006186 // NR4A2 // nuclear receptor subfamily 4, group A, member 2 // 2q22-q23 // 49	NR4A2	NM_006186	6.46795	6.67761	8.24646	0.159024	1.15642	0.000125998	3.43073	0.000206303	2.96668	NC	Up2	Up2
17112910	NM_021992 // TMSB15A // thymosin beta 15a // Xq21.33-q22.3 // 11013 /// ENST00000289373	TMSB15A	NM_021992	6.53436	6.19462	7.74312	0.0604018	-1.26553	0.000765514	2.3114	0.000292742	2.92514	NC	Up2	Up2
16935090	NM_001013647 // FAM227A // family with sequence similarity 227, member A // 22q13.1 //	FAM227A	NM_001013647	6.20879	6.28494	7.79898	0.770606	1.0542	0.00286431	3.01091	0.00343436	2.8561	NC	Up2	Up2
16804157	NR_033738 // LOC440300 // chondroitin sulfate proteoglycan 4 pseudogene // 15q25.2 // 4	LOC440300	NR_033738	4.03763	3.80741	5.29645	0.555282	-1.17302	0.0245544	2.39299	0.0141659	2.80702	NC	Up2	Up2
16777533	ENST00000420140 // LINC00357 // long intergenic non-protein coding RNA 357 // --- // --	LINC00357	ENST00000420140	6.27812	6.49614	7.98047	0.418872	1.16313	0.00215763	3.2543	0.00358998	2.79787	NC	Up2	Up2
17109758	NR_045617 // SMPX // small muscle protein, X-linked // Xp22.1 // 23676 /// NM_014332 //	SMPX	NR_045617	5.15043	4.94267	6.39006	0.411807	-1.1549	0.00546527	2.36139	0.00310254	2.72716	NC	Up2	Up2
16669501	AF172850 // LINC00328 // long intergenic non-protein coding RNA 328 // --- // 51152	LINC00328	AF172850	5.80062	5.96062	7.39085	0.69392	1.11729	0.0136297	3.01098	0.0193884	2.6949	NC	Up2	Up2
17042824	XR_108724 // LOC100505531 // uncharacterized LOC100505531 // --- // 100505531	LOC100505531	XR_108724	6.69937	6.66484	8.09362	0.819367	-1.02423	0.000597537	2.62852	0.000543541	2.6922	NC	Up2	Up2
16850656	NR_024101 // FLJ35776 // uncharacterized LOC649446 // 18p11.31 // 649446 /// AK093095 /	FLJ35776	NR_024101	6.35593	6.03046	7.44817	0.014587	-1.25308	0.000158308	2.13204	5.65546e-05	2.67162	NC	Up2	Up2
16754846	NM_001079910 // LRRIQ1 // leucine-rich repeats and IQ motif containing 1 // 12q21.31 //	LRRIQ1	NM_001079910	4.41864	4.35147	5.76023	0.709105	-1.04766	0.00132175	2.5343	0.00109713	2.65509	NC	Up2	Up2
16846864	NM_012329 // MMD // monocyte to macrophage differentiation-associated // 17q // 23531 /	MMD	NM_012329	7.64294	7.43292	8.83103	0.0354339	-1.1567	6.03149e-05	2.2785	3.16382e-05	2.63555	NC	Up2	Up2
17115913	ENST00000414513 // CD99P1 // CD99 molecule pseudogene 1 // Xp22.33;Yp11.31 // 401577 //	CD99P1	ENST00000414513	5.15778	5.27582	6.66348	0.775139	1.08527	0.0175686	2.83964	0.0229096	2.61654	NC	Up2	Up2
16721759	ENST00000525484 // TMEM9B-AS1 // TMEM9B antisense RNA 1 (non-protein coding) // --- //	TMEM9B-AS1	ENST00000525484	7.14291	7.42555	8.79032	0.0159314	1.21642	1.97651e-05	3.13273	4.17321e-05	2.57537	NC	Up2	Up2
16794318	NR_037933 // ADAM20P1 // ADAM metallopeptidase domain 20 pseudogene 1 // 14q24.2 // 317	ADAM20P1	NR_037933	4.27835	4.61725	5.98059	0.383959	1.26479	0.00800614	3.25406	0.0171069	2.57281	NC	Up2	Up2
16781080	ENST00000426991 // ANKRD10-IT1 // ANKRD10 intronic transcript 1 (non-protein coding) //	ANKRD10-IT1	ENST00000426991	7.59125	7.57101	8.92732	0.948794	-1.01413	0.0107269	2.52462	0.0101839	2.56029	NC	Up2	Up2
17069716	ENST00000516828 // RN5S268 // RNA, 5S ribosomal 268 // --- // ---	RN5S268	ENST00000516828	4.21016	4.45057	5.79325	0.689549	1.18133	0.0473674	2.99612	0.0743697	2.53622	NC	Up2	NC
16849404	NM_173628 // DNAH17 // dynein, axonemal, heavy chain 17 // 17q25.3 // 8632 /// ENST0000	DNAH17	NM_173628	6.02869	6.35334	7.69528	0.0070418	1.25236	1.2767e-05	3.17463	3.0212e-05	2.53493	NC	Up2	Up2
16962380	NM_004454 // ETV5 // ets variant 5 // 3q28 // 2119 /// ENST00000306376 // ETV5 // ets v	ETV5	NM_004454	5.47958	5.19037	6.5164	0.0237971	-1.22197	0.000219558	2.0517	8.33629e-05	2.50711	NC	Up2	Up2
17017900	NM_002124 // HLA-DRB1 // major histocompatibility complex, class II, DR beta 1 // 6p21.	HLA-DRB1	NM_002124	7.4026	7.36849	8.66792	0.697327	-1.02392	0.000100856	2.40381	9.08039e-05	2.46132	NC	Up2	Up2
16875952	NM_020633 // VN1R1 // vomeronasal 1 receptor 1 // 19q13.4 // 57191 /// ENST00000321039	VN1R1	NM_020633	7.32493	7.0538	8.33716	0.247908	-1.20675	0.00725252	2.01702	0.00306574	2.43404	NC	Up2	Up2
16932606	ENST00000532431 // KLHL22-IT1 // KLHL22 intronic transcript 1 (non-protein coding) // -	KLHL22-IT1	ENST00000532431	4.05759	4.46563	5.74761	0.512608	1.32689	0.0410358	3.22661	0.0871678	2.43172	NC	Up2	NC
16670276	NR_027355 // LOC645166 // lymphocyte-specific protein 1 pseudogene // 1q21.1 // 645166	LOC645166	NR_027355	6.49826	6.54956	7.81771	0.757187	1.0362	0.00104283	2.4957	0.00121332	2.40852	NC	Up2	Up2
17117613	BC039715 // ANKRD10 // ankyrin repeat domain 10 // 13q34 // 55608 /// AK095763 // ANKRD	ANKRD10	BC039715	7.82322	7.67491	8.91906	0.664826	-1.10827	0.026048	2.13736	0.017288	2.36878	NC	Up2	Up2
16850663	BC094703 // MGC11082 // uncharacterized LOC84777 // 18p11.31 // 84777	MGC11082	BC094703	5.35658	5.35386	6.59779	0.981704	-1.00189	0.0003699	2.36397	0.00036676	2.36843	NC	Up2	Up2
16671856	AK293928 // MSTO2P // misato homolog 2 pseudogene // 1q22 // 100129405 /// BC070067 //	MSTO2P	AK293928	6.32253	6.29156	7.52556	0.900424	-1.0217	0.00662587	2.30222	0.00605042	2.35219	NC	Up2	Up2
16663282	ENST00000492422 // CCDC30 // coiled-coil domain containing 30 // 1p34.2 // 728621	CCDC30	ENST00000492422	4.13503	4.13527	5.36927	0.999369	1.00017	0.0132273	2.35257	0.0132362	2.35217	NC	Up2	Up2
17058812	BC006435 // POLR2J4 // polymerase (RNA) II (DNA directed) polypeptide J4, pseudogene //	POLR2J4	BC006435	8.9955	9.09867	10.3286	0.693946	1.07413	0.0054431	2.51939	0.00725963	2.34551	NC	Up2	Up2
16663286	ENST00000462063 // CCDC30 // coiled-coil domain containing 30 // 1p34.2 // 728621	CCDC30	ENST00000462063	3.49279	3.45339	4.68288	0.845303	-1.02768	0.0032687	2.28168	0.00289752	2.34484	NC	Up2	Up2
16864849	NM_032423 // ZNF528 // zinc finger protein 528 // 19q13 // 84436 /// ENST00000360465 //	ZNF528	NM_032423	7.28391	7.33221	8.55225	0.678665	1.03404	0.00030382	2.40884	0.000353509	2.32953	NC	Up2	Up2
17109820	NM_030624 // KLHL15 // kelch-like 15 (Drosophila) // Xp22.1-p21 // 80311 /// ENST000003	KLHL15	NM_030624	8.56298	8.53466	9.75196	0.733498	-1.01982	0.000105657	2.2799	9.62852e-05	2.3251	NC	Up2	Up2
16836624	NR_029493 // MIR21 // microRNA 21 // 17q23.1 // 406991 /// AY699265 // MIR21 // microRN	MIR21	NR_029493	6.24479	6.33858	7.55497	0.396744	1.06717	0.000187793	2.47972	0.000251265	2.32364	NC	Up2	Up2
17009583	NR_033327 // EFHC1 // EF-hand domain (C-terminal) containing 1 // 6p12.3 // 114327 ///	EFHC1	NR_033327	7.2187	7.20098	8.40718	0.889554	-1.01236	0.0005798	2.27912	0.000547507	2.30729	NC	Up2	Up2
17023180	NM_152730 // C6orf170 // chromosome 6 open reading frame 170 // 6q22.31 // 221322 /// E	C6orf170	NM_152730	6.79051	6.93498	8.12845	0.648455	1.10532	0.0103607	2.52789	0.0152838	2.28702	NC	Up2	Up2
16907604	ENST00000374412 // MDH1B // malate dehydrogenase 1B, NAD (soluble) // 2q33.3 // 130752	MDH1B	ENST00000374412	3.88868	3.77809	4.96597	0.768163	-1.07967	0.0371716	2.11008	0.0275596	2.27818	NC	Up2	Up2
16935751	NR_027779 // TTLL1 // tubulin tyrosine ligase-like family, member 1 // 22q13.1 // 25809	TTLL1	NR_027779	5.86357	6.17096	7.34896	0.352059	1.23747	0.00705782	2.79993	0.0157022	2.26263	NC	Up2	Up2
16784215	NM_001099652 // GPR137C // G protein-coupled receptor 137C // 14q22.1 // 283554 /// ENS	GPR137C	NM_001099652	6.36751	6.31092	7.48523	0.834565	-1.04001	0.0116803	2.17003	0.00985107	2.25685	NC	Up2	Up2
16875044	BX537909 // LOC284373 // uncharacterized LOC284373 // 19q13.41 // 284373	LOC284373	BX537909	6.29341	6.14838	7.32	0.44012	-1.10576	0.00374186	2.0372	0.00229236	2.25266	NC	Up2	Up2
17101775	NM_005314 // GRPR // gastrin-releasing peptide receptor // Xp22.2 // 2925 /// ENST00000	GRPR	NM_005314	4.55349	4.74582	5.91529	0.371808	1.14261	0.00206208	2.57007	0.00363171	2.2493	NC	Up2	Up2
17090713	NM_001807 // CEL // carboxyl ester lipase (bile salt-stimulated lipase) // 9q34.3 // 10	CEL	NM_001807	5.58413	5.6758	6.84439	0.646065	1.06561	0.00242283	2.3954	0.00320767	2.24792	NC	Up2	Up2
16875056	ENST00000541777 // ZNF83 // zinc finger protein 83 // 19q13.3 // 55769 /// NM_001105549	ZNF83	ENST00000541777	7.04247	7.02146	8.18264	0.927815	-1.01467	0.00636287	2.20408	0.00596038	2.2364	NC	Up2	Up2
16989955	NM_001007189 // IGIP // IgA-inducing protein homolog (Bos taurus) // 5q31 // 492311 ///	IGIP	NM_001007189	4.89242	4.97516	6.1362	0.787434	1.05903	0.0123124	2.36819	0.0155329	2.23619	NC	Up2	Up2
16973655	NM_181808 // POLN // polymerase (DNA directed) nu // 4p16.3 // 353497 /// ENST000003828	POLN	NM_181808	6.34492	6.54654	7.7011	0.320998	1.14998	0.00159808	2.56006	0.00292146	2.22618	NC	Up2	Up2
16957634	NR_030293 // MIR568 // microRNA 568 // --- // 693153	MIR568	NR_030293	2.88563	3.35823	4.51188	0.391421	1.38761	0.0298372	3.0871	0.0790801	2.22477	NC	Up2	NC
16866153	NM_032828 // ZNF587 // zinc finger protein 587 // 19q13.43 // 84914 /// NM_001204817 //	ZNF587	NM_032828	7.25437	7.16712	8.32002	0.786383	-1.06234	0.0240242	2.09311	0.0186295	2.2236	NC	Up2	Up2
16880176	ENST00000356458 // EML6 // echinoderm microtubule associated protein like 6 // 2p16.1 /	EML6	ENST00000356458	5.28645	5.35343	6.49435	0.714773	1.04753	0.00210574	2.31002	0.00260649	2.20521	NC	Up2	Up2
16887062	NM_021007 // SCN2A // sodium channel, voltage-gated, type II, alpha subunit // 2q24.3 /	SCN2A	NM_021007	3.11034	3.09424	4.22132	0.955375	-1.01122	0.0147222	2.15993	0.0140269	2.18416	NC	Up2	Up2
16863652	NM_014601 // EHD2 // EH-domain containing 2 // 19q13.3 // 30846 /// ENST00000263277 //	EHD2	NM_014601	7.53307	7.42897	8.55402	0.378787	-1.07482	0.000633174	2.02925	0.000434605	2.18108	NC	Up2	Up2
16951007	ENST00000285021 // XPC // xeroderma pigmentosum, complementation group C // 3p25 // 750	XPC	ENST00000285021	7.92785	8.02505	9.14493	0.281199	1.0697	9.90035e-05	2.32477	0.000137446	2.17329	NC	Up2	Up2
16666694	NM_145172 // WDR63 // WD repeat domain 63 // 1p22.3 // 126820 /// ENST00000294664 // WD	WDR63	NM_145172	4.82089	5.04579	6.16247	0.017616	1.16869	2.03346e-05	2.53428	4.21329e-05	2.16848	NC	Up2	Up2
17017885	NM_002125 // HLA-DRB5 // major histocompatibility complex, class II, DR beta 5 // 6p21.	HLA-DRB5	NM_002125	7.20021	7.11379	8.22944	0.662522	-1.06174	0.00498312	2.04092	0.00371343	2.16692	NC	Up2	Up2
17061430	NR_039981 // LOC100216546 // uncharacterized LOC100216546 // 7q22.1 // 100216546	LOC100216546	NR_039981	4.6111	4.98184	6.09449	0.38012	1.29302	0.0169084	2.79605	0.0416373	2.16242	NC	Up2	Up2
16918679	AK296878 // EDEM2 // ER degradation enhancer, mannosidase alpha-like 2 // 20q11.22 // 5	EDEM2	AK296878	6.26527	6.64887	7.74744	0.00922034	1.30459	5.34872e-05	2.79368	0.000174372	2.14143	NC	Up2	Up2
16996956	NR_024054 // LOC100170939 // glucuronidase, beta pseudogene // 5q13 // 100170939	LOC100170939	NR_024054	8.07686	8.11712	9.21286	0.907008	1.0283	0.0246697	2.1977	0.0276393	2.13722	NC	Up2	Up2
17058121	NM_178558 // ZNF680 // zinc finger protein 680 // 7q11.21 // 340252 /// ENST00000309683	ZNF680	NM_178558	5.93671	5.90559	6.99998	0.914973	-1.0218	0.0177751	2.08967	0.0161562	2.13523	NC	Up2	Up2
16876043	NM_152475 // ZNF417 // zinc finger protein 417 // 19q13.43 // 147687 /// ENST0000031202	ZNF417	NM_152475	8.44687	8.35986	9.45317	0.667185	-1.06217	0.00584982	2.00876	0.00433311	2.13363	NC	Up2	Up2
17033478	NM_002441 // MSH5 // mutS homolog 5 (E. coli) // 6p21.3 // 4439 /// ENST00000375755 //	MSH5	NM_002441	8.50591	8.70711	9.79868	0.118409	1.14965	0.000218655	2.44997	0.000423309	2.13105	NC	Up2	Up2
17047611	NR_028058 // LOC100132832 // PMS2 postmeiotic segregation increased 2 (S. cerevisiae) p	LOC100132832	NR_028058	6.02795	6.4481	7.53621	0.359212	1.33807	0.0205676	2.84467	0.0552294	2.12596	NC	Up2	NC
16737019	NM_181807 // DCDC1 // doublecortin domain containing 1 // 11p13 // 341019 /// ENST00000	DCDC1	NM_181807	3.34342	3.27788	4.35969	0.639149	-1.04648	0.00142015	2.02268	0.00111937	2.11669	NC	Up2	Up2
16977461	ENST00000355196 // SEC31A // SEC31 homolog A (S. cerevisiae) // 4q21.22 // 22872 /// NR	SEC31A	ENST00000355196	6.86454	6.97124	8.05006	0.716537	1.07676	0.0123348	2.27444	0.0169354	2.11231	NC	Up2	Up2
16735214	NR_003945 // GVINP1 // GTPase, very large interferon inducible pseudogene 1 // 11p15.4	GVINP1	NR_003945	4.29805	4.27637	5.35342	0.923497	-1.01514	0.00761535	2.07825	0.00708623	2.10972	NC	Up2	Up2
16963389	NM_032898 // CEP19 // centrosomal protein 19kDa // 3q29 // 84984 /// ENST00000409690 //	CEP19	NM_032898	6.86608	6.89296	7.96718	0.771504	1.01881	0.0002195	2.14519	0.000241819	2.10558	NC	Up2	Up2
17019689	ENST00000371383 // ENPP5 // ectonucleotide pyrophosphatase/phosphodiesterase 5 (putativ	ENPP5	ENST00000371383	6.99144	8.31447	9.36559	3.18902e-05	2.50191	3.10823e-06	5.18431	7.933e-05	2.07214	Up2	Up2	Up2
16765325	NM_001193511 // MAP3K12 // mitogen-activated protein kinase kinase kinase 12 // 12q13 /	MAP3K12	NM_001193511	5.9569	6.29832	7.34535	0.0595572	1.267	0.000447468	2.61798	0.00132554	2.06628	NC	Up2	Up2
16880488	NM_152392 // AHSA2 // AHA1, activator of heat shock 90kDa protein ATPase homolog 2 (yea	AHSA2	NM_152392	7.19916	7.22	8.26306	0.938863	1.01455	0.0140481	2.09057	0.0150135	2.0606	NC	Up2	Up2
17038267	NM_025259 // MSH5 // mutS homolog 5 (E. coli) // 6p21.3 // 4439 /// NM_172165 // MSH5 /	MSH5	NM_025259	7.78686	8.08633	9.12913	0.0733721	1.23069	0.000415072	2.53551	0.00109924	2.06023	NC	Up2	Up2
16870759	ENST00000358523 // ZNF682 // zinc finger protein 682 // 19p12 // 91120 /// NM_001077349	ZNF682	ENST00000358523	5.54929	5.73659	6.77911	0.313357	1.13863	0.0016354	2.34538	0.00303607	2.05983	NC	Up2	Up2
16760691	NM_001733 // C1R // complement component 1, r subcomponent // 12p13 // 715 /// M14058 /	C1R	NM_001733	5.55727	5.60173	6.63515	0.545331	1.03129	8.918e-05	2.11093	0.000105307	2.04687	NC	Up2	Up2
16850607	ENST00000516544 // RNU7-25P // RNA, U7 small nuclear 25 pseudogene // --- // --- /// EN	RNU7-25P	ENST00000516544	3.9214	4.29163	5.32444	0.351665	1.29256	0.0162487	2.64459	0.0424735	2.046	NC	Up2	Up2
16966162	ENST00000516544 // RNU7-25P // RNA, U7 small nuclear 25 pseudogene // --- // --- /// EN	RNU7-25P	ENST00000516544	3.9214	4.29163	5.32444	0.351665	1.29256	0.0162487	2.64459	0.0424735	2.046	NC	Up2	Up2
16843906	NR_036750 // LOC440434 // aminopeptidase puromycin sensitive pseudogene // 17q12 // 440	LOC440434	NR_036750	7.76497	7.98951	9.01442	0.44082	1.1684	0.00892585	2.3775	0.0175117	2.03483	NC	Up2	Up2
17114856	NR_027455 // LOC100131434 // uncharacterized LOC100131434 // Xq28 // 100131434 /// ENST	LOC100131434	NR_027455	5.77426	5.78557	6.81017	0.94777	1.00787	0.00308806	2.0504	0.003216	2.03439	NC	Up2	Up2
16777527	NR_026730 // TPTE2P1 // transmembrane phosphoinositide 3-phosphatase and tensin homolog	TPTE2P1	NR_026730	5.46365	5.95794	6.97853	0.0861396	1.40862	0.00225932	2.85774	0.00946076	2.02875	NC	Up2	Up2
16867432	NM_002850 // PTPRS // protein tyrosine phosphatase, receptor type, S // 19p13.3 // 5802	PTPRS	NM_002850	8.37393	8.41801	9.4346	0.649932	1.03103	0.000296665	2.0859	0.000350115	2.02313	NC	Up2	Up2
17061048	ENST00000508848 // UPK3BL // uroplakin 3B-like // 7q22.1 // 100134938 /// ENST000005088	UPK3BL	ENST00000508848	8.85933	8.96113	9.97614	0.479396	1.07311	0.00102793	2.16866	0.00147946	2.02092	NC	Up2	Up2
16860856	NM_001037 // SCN1B // sodium channel, voltage-gated, type I, beta subunit // 19q13.1 //	SCN1B	NM_001037	5.957	6.36217	7.37099	0.0426059	1.32425	0.00051221	2.66473	0.00186519	2.01226	NC	Up2	Up2
16910070	NR_039643 // MIR4441 // microRNA 4441 // --- // 100616493	MIR4441	NR_039643	4.03112	4.12768	5.13602	0.819545	1.06922	0.0494586	2.15085	0.063742	2.0116	NC	Up2	NC
16876026	NM_001144989 // ZNF814 // zinc finger protein 814 // 19q13.43 // 730051 /// ENST0000043	ZNF814	NM_001144989	7.6546	7.70522	8.71327	0.806501	1.03571	0.00542461	2.08301	0.00646702	2.01119	NC	Up2	Up2
16876103	NM_024620 // ZNF329 // zinc finger protein 329 // 19q13.43 // 79673 /// ENST00000358067	ZNF329	NM_024620	7.07236	7.068	8.07444	0.958643	-1.00303	0.000223002	2.00288	0.000219238	2.00894	NC	Up2	Up2
16900737	NM_025190 // ANKRD36B // ankyrin repeat domain 36B // 2q11.2 // 57730 /// ENST000004434	ANKRD36B	NM_025190	8.55227	8.85499	9.86079	0.409074	1.23347	0.0163737	2.47687	0.0376293	2.00806	NC	Up2	Up2
16876065	BC033933 // C19orf18 // chromosome 19 open reading frame 18 // 19q13.43 // 147685 /// E	C19orf18	BC033933	5.89629	6.04936	7.04596	0.40727	1.11193	0.0022536	2.21862	0.00382752	1.99529	NC	Up2	NC
16856828	NM_001102651 // ZNF554 // zinc finger protein 554 // 19p13.3 // 115196 /// ENST00000317	ZNF554	NM_001102651	5.10465	5.59815	6.59298	0.0440484	1.40786	0.00093993	2.80565	0.00426169	1.99284	NC	Up2	NC
16756649	ENST00000338432 // ACACB // acetyl-CoA carboxylase beta // 12q24.11 // 32 /// NM_001093	ACACB	ENST00000338432	6.35589	6.43817	7.42578	0.286631	1.05869	8.98074e-05	2.09926	0.000123136	1.98289	NC	Up2	NC
16774130	NM_207361 // FREM2 // FRAS1 related extracellular matrix protein 2 // 13q13.3 // 341640	FREM2	NM_207361	6.92938	7.03911	8.02541	0.322626	1.07902	0.000354198	2.13765	0.000533702	1.9811	NC	Up2	NC
17080786	NR_037516 // MIR548AA1 // microRNA 548aa-1 // --- // 100500863 /// NR_030382 // MIR548D	MIR548AA1	NR_037516	3.65958	3.99115	4.97648	0.496419	1.25838	0.041222	2.49131	0.090532	1.97977	NC	Up2	NC
16748165	ENST00000518559 // LOC100509445 // uncharacterized LOC100509445 // --- // 100509445 ///	LOC100509445	ENST00000518559	3.87488	3.91382	4.89296	0.910107	1.02736	0.0347436	2.02523	0.0390522	1.97129	NC	Up2	NC
16822256	NR_039983 // LOC729737 // uncharacterized LOC729737 // 1p36.33 // 729737 /// ENST000005	LOC729737	NR_039983	9.93564	10.154	11.1323	0.185505	1.16343	0.000939854	2.29208	0.0020204	1.97011	NC	Up2	NC
17118254	XM_002344280 // LOC100289196 // chromosome 7 open reading frame 73 pseudogene // 7p11.2	LOC100289196	XM_002344280	4.92766	5.15555	6.1309	0.199846	1.17111	0.00126337	2.30256	0.00278498	1.96613	NC	Up2	NC
17101876	NM_001037540 // SCML1 // sex comb on midleg-like 1 (Drosophila) // Xp22 // 6322 /// ENS	SCML1	NM_001037540	7.80987	7.88188	8.84924	0.59117	1.05118	0.00109203	2.05534	0.00143551	1.95526	NC	Up2	NC
16883216	NR_038386 // LOC728537 // uncharacterized LOC728537 // 2q11.2 // 728537 /// ENST0000045	LOC728537	NR_038386	4.82321	4.9668	5.93063	0.328867	1.10466	0.00101917	2.15461	0.00172821	1.95048	NC	Up2	NC
16692846	NM_000396 // CTSK // cathepsin K // 1q21 // 1513 /// ENST00000271651 // CTSK // catheps	CTSK	NM_000396	4.92808	5.01764	5.9807	0.684421	1.06405	0.00678963	2.0743	0.00928785	1.94944	NC	Up2	NC
16751269	NM_001039960 // SLC4A8 // solute carrier family 4, sodium bicarbonate cotransporter, me	SLC4A8	NM_001039960	3.87216	3.92675	4.87837	0.771766	1.03857	0.00461978	2.00863	0.0056524	1.93405	NC	Up2	NC
16751319	NM_014191 // SCN8A // sodium channel, voltage gated, type VIII, alpha subunit // 12q13	SCN8A	NM_014191	6.2049	6.30102	7.25231	0.505291	1.0689	0.00134591	2.06682	0.00193713	1.9336	NC	Up2	NC
16918662	ENST00000453892 // MT1P3 // metallothionein 1 pseudogene 3 // --- // ---	MT1P3	ENST00000453892	4.17884	4.39736	5.3414	0.469727	1.16354	0.0132232	2.23854	0.0261469	1.92391	NC	Up2	NC
17016434	ENST00000487022 // GUSBP2 // glucuronidase, beta pseudogene 2 // 6p21 // 387036 /// ENS	GUSBP2	ENST00000487022	5.24154	5.54285	6.48486	0.155941	1.23226	0.00197183	2.36742	0.00548693	1.9212	NC	Up2	NC
16889664	NM_024744 // ALS2CR8 // amyotrophic lateral sclerosis 2 (juvenile) chromosome region, c	ALS2CR8	NM_024744	6.28002	6.63981	7.58033	0.00393002	1.28324	2.71102e-05	2.46282	9.77826e-05	1.91922	NC	Up2	NC
17017935	NM_002120 // HLA-DOB // major histocompatibility complex, class II, DO beta // 6p21.3 /	HLA-DOB	NM_002120	5.50271	5.5664	6.50546	0.54806	1.04514	0.000498127	2.00381	0.000642201	1.91727	NC	Up2	NC
16715597	NM_001144000 // AGAP5 // ArfGAP with GTPase domain, ankyrin repeat and PH domain 5 // 1	AGAP5	NM_001144000	8.03067	8.15147	9.08958	0.645376	1.08734	0.0121082	2.08335	0.0181733	1.91601	NC	Up2	NC
16802771	NR_045566 // BBS4 // Bardet-Biedl syndrome 4 // 15q22.3-q23 // 585 /// NM_033028 // BBS	BBS4	NR_045566	7.58046	7.77977	8.71766	0.0166924	1.14815	2.27497e-05	2.19954	4.88741e-05	1.91572	NC	Up2	NC
16978976	NM_000204 // CFI // complement factor I // 4q25 // 3426 /// ENST00000394634 // CFI // c	CFI	NM_000204	5.41501	5.69722	6.63468	0.239173	1.21606	0.00394922	2.32894	0.0101044	1.91515	NC	Up2	NC
17118218	NR_027439 // LOC100272216 // uncharacterized LOC100272216 // --- // 100272216	LOC100272216	NR_027439	6.75263	6.90827	7.84162	0.640544	1.11391	0.0242574	2.12724	0.0389927	1.9097	NC	Up2	NC
16949909	NR_030296 // MIR570 // microRNA 570 // --- // 693155	MIR570	NR_030296	6.80656	7.10304	8.03477	0.429215	1.22815	0.0219677	2.34277	0.0507863	1.90757	NC	Up2	NC
16759676	ENST00000426665 // ZNF10 // zinc finger protein 10 // 12q24.33 // 7556 /// NM_015394 //	ZNF10	ENST00000426665	5.41122	5.70875	6.63835	0.251648	1.22903	0.00525196	2.34101	0.013883	1.90476	NC	Up2	NC
17085500	NR_034006 // LOC100132352 // FSHD region gene 1 pseudogene // 9q12 // 100132352	LOC100132352	NR_034006	6.95259	7.06959	7.99579	0.625902	1.08448	0.00930018	2.06079	0.0139867	1.90026	NC	Up2	NC
16947715	NM_005025 // SERPINI1 // serpin peptidase inhibitor, clade I (neuroserpin), member 1 //	SERPINI1	NM_005025	5.26276	5.39276	6.31798	0.473381	1.09429	0.00302952	2.07802	0.00490528	1.89897	NC	Up2	NC
16845222	NM_001991 // EZH1 // enhancer of zeste homolog 1 (Drosophila) // 17q21.1-q21.3 // 2145	EZH1	NM_001991	8.98882	9.11509	10.0387	0.0974219	1.09146	5.69949e-05	2.07037	9.45858e-05	1.89688	NC	Up2	NC
16830094	NR_034082 // LOC100130950 // uncharacterized LOC100130950 // 17p13.2 // 100130950 /// E	LOC100130950	NR_034082	5.9663	6.34037	7.26123	0.0473021	1.29601	0.000607767	2.45366	0.00222912	1.89324	NC	Up2	NC
16832194	NR_023380 // CCDC144C // coiled-coil domain containing 144C // 17p11.2 // 348254 /// AK	CCDC144C	NR_023380	6.32721	6.62926	7.54968	0.453293	1.2329	0.0283454	2.33346	0.0647585	1.89267	NC	Up2	NC
16735405	NM_014818 // TRIM66 // tripartite motif containing 66 // 11p15.4 // 9866 /// ENST000002	TRIM66	NM_014818	5.59858	5.89818	6.81355	0.0434243	1.2308	0.000292802	2.32137	0.000877501	1.88606	NC	Up2	NC
16951696	NM_199347 // NEK10 // NIMA (never in mitosis gene a)- related kinase 10 // 3p24.1 // 15	NEK10	NM_199347	5.01658	5.12609	6.03733	0.378375	1.07886	0.00076753	2.02897	0.00118574	1.88066	NC	Up2	NC
16883107	NM_001164315 // ANKRD36 // ankyrin repeat domain 36 // 2q11.2 // 375248 /// BC128517 //	ANKRD36	NM_001164315	6.899	7.17922	8.09027	0.524916	1.21438	0.0416537	2.28354	0.0864994	1.88042	NC	Up2	NC
16684136	ENST00000450821 // EYA3-IT1 // EYA3 intronic transcript 1 (non-protein coding) // --- /	EYA3-IT1	ENST00000450821	5.98749	6.38634	7.2936	0.148722	1.31846	0.00426703	2.47273	0.0153294	1.87547	NC	Up2	NC
16837348	NM_002758 // MAP2K6 // mitogen-activated protein kinase kinase 6 // 17q24.3 // 5608 ///	MAP2K6	NM_002758	5.76051	6.76852	7.6723	0.0066838	2.01113	0.000609548	3.76275	0.00981306	1.87096	Up2	Up2	NC
17085465	NM_032250 // ANKRD20A1 // ankyrin repeat domain 20 family, member A1 // 9q13 // 84210 /	ANKRD20A1	NM_032250	5.39441	5.53382	6.43601	0.727033	1.10145	0.048902	2.05851	0.0724747	1.8689	NC	Up2	NC
16836333	NM_021626 // SCPEP1 // serine carboxypeptidase 1 // 17q22 // 59342 /// ENST00000262288	SCPEP1	NM_021626	8.45015	8.56783	9.46503	0.0865547	1.08499	4.07592e-05	2.02073	6.64074e-05	1.86245	NC	Up2	NC
16974242	ENST00000516498 // RN5S153 // RNA, 5S ribosomal 153 // --- // ---	RN5S153	ENST00000516498	3.32294	3.57034	4.46693	0.580326	1.18707	0.0499009	2.20992	0.0950063	1.86166	NC	Up2	NC
16876017	XR_133196 // LOC100506523 // uncharacterized LOC100506523 // --- // 100506523	LOC100506523	XR_133196	6.00513	6.25354	7.14691	0.499414	1.1879	0.0270423	2.20654	0.055944	1.85751	NC	Up2	NC
16736405	ENST00000250018 // TPH1 // tryptophan hydroxylase 1 // 11p15.3-p14 // 7166 /// NM_00417	TPH1	ENST00000250018	4.9818	5.27745	6.16462	0.217728	1.22744	0.0042691	2.27021	0.011829	1.84955	NC	Up2	NC
17094224	NR_027861 // ZNF658B // zinc finger protein 658B, pseudogene // 9p12 // 401509 /// NM_0	ZNF658B	NR_027861	6.81971	6.98976	7.87404	0.124437	1.12509	0.000274077	2.07676	0.000543534	1.84586	NC	Up2	NC
16932753	XM_001715205 // LOC100132705 // immunoglobulin superfamily member 3-like // 22q11.21 //	LOC100132705	XM_001715205	4.71651	5.24959	6.12761	0.345957	1.44701	0.0475707	2.6594	0.153578	1.83785	NC	Up2	NC
16685651	NR_003929 // PPIEL // peptidylprolyl isomerase E-like pseudogene // 1p34.3 // 728448 //	PPIEL	NR_003929	5.20399	5.34292	6.21797	0.465616	1.10109	0.00418016	2.01947	0.00710821	1.83408	NC	Up2	NC
16966685	ENST00000295213 // SPATA18 // spermatogenesis associated 18 // 4q12 // 132671 /// NM_14	SPATA18	ENST00000295213	6.02861	6.2195	7.08908	0.0371659	1.14147	6.90094e-05	2.08561	0.000150976	1.82713	NC	Up2	NC
17111725	ENST00000374719 // EDA2R // ectodysplasin A2 receptor // Xq12 // 60401 /// ENST00000450	EDA2R	ENST00000374719	9.1584	9.56511	10.4306	0.00203268	1.32566	2.37655e-05	2.41527	0.000109263	1.82194	NC	Up2	NC
17117480	AK129895 // LOC100507663 // uncharacterized LOC100507663 // --- // 100507663	LOC100507663	AK129895	5.24367	5.46161	6.325	0.558218	1.16307	0.0340176	2.11598	0.0648594	1.81931	NC	Up2	NC
16997046	NR_033968 // GUSBP9 // glucuronidase, beta pseudogene 9 // 5q13.2 // 100049076 /// NR_0	GUSBP9	NR_033968	9.37795	9.6604	10.5181	0.303732	1.21626	0.0089103	2.20404	0.0231635	1.81214	NC	Up2	NC
17087100	BX648970 // C9orf3 // chromosome 9 open reading frame 3 // 9q22.32 // 84909	C9orf3	BX648970	2.68648	3.03287	3.88116	0.387089	1.27138	0.0287143	2.28894	0.076421	1.80036	NC	Up2	NC
17117684	AK023827 // SNX29P2 // sorting nexin 29 pseudogene 2 // 16p11.2 // 440352 /// AB209632	SNX29P2	AK023827	8.9297	9.22707	10.0699	0.48829	1.2289	0.0430951	2.20415	0.0967784	1.7936	NC	Up2	NC
17057718	ENST00000433017 // FIGNL1 // fidgetin-like 1 // 7p12.1 // 63979 /// ENST00000419119 //	FIGNL1	ENST00000433017	8.3472	8.51905	9.34756	0.170822	1.1265	0.000631103	2.00049	0.00130053	1.77585	NC	Up2	NC
16848318	NM_172232 // ABCA5 // ATP-binding cassette, sub-family A (ABC1), member 5 // 17q24.3 //	ABCA5	NM_172232	6.96056	7.14121	7.96704	0.473526	1.13339	0.0116588	2.009	0.0224929	1.77255	NC	Up2	NC
17009620	NM_014051 // TMEM14A // transmembrane protein 14A // 6p12.2 // 28978 /// ENST0000021131	TMEM14A	NM_014051	8.84554	9.1732	9.99152	0.00523525	1.25497	4.22178e-05	2.21295	0.000159649	1.76335	NC	Up2	NC
17118121	NR_027439 // LOC100272216 // uncharacterized LOC100272216 // --- // 100272216	LOC100272216	NR_027439	5.99503	6.25292	7.06894	0.529294	1.19573	0.045706	2.10513	0.0950764	1.76054	NC	Up2	NC
16962129	NM_005688 // ABCC5 // ATP-binding cassette, sub-family C (CFTR/MRP), member 5 // 3q27 /	ABCC5	NM_005688	8.42857	8.82262	9.63586	0.00238986	1.31408	3.06364e-05	2.30904	0.000146144	1.75716	NC	Up2	NC
16875879	NR_037159 // LOC386758 // uncharacterized LOC386758 // 19q13.43 // 386758 /// NR_037160	LOC386758	NR_037159	5.58449	5.85048	6.66041	0.305048	1.20246	0.00894336	2.10806	0.0231914	1.75313	NC	Up2	NC
16732584	ENST00000260197 // SORL1 // sortilin-related receptor, L(DLR class) A repeats containin	SORL1	ENST00000260197	7.3202	7.75737	8.56616	4.39228e-05	1.35394	6.76327e-07	2.37176	3.79744e-06	1.75174	NC	Up2	NC
17118062	NR_027439 // LOC100272216 // uncharacterized LOC100272216 // --- // 100272216	LOC100272216	NR_027439	6.76748	6.9859	7.78523	0.511181	1.16346	0.028401	2.02476	0.0578196	1.74029	NC	Up2	NC
17118070	NR_027439 // LOC100272216 // uncharacterized LOC100272216 // --- // 100272216	LOC100272216	NR_027439	6.76748	6.9859	7.78523	0.511181	1.16346	0.028401	2.02476	0.0578196	1.74029	NC	Up2	NC
17118125	NR_027439 // LOC100272216 // uncharacterized LOC100272216 // --- // 100272216	LOC100272216	NR_027439	6.76748	6.9859	7.78523	0.511181	1.16346	0.028401	2.02476	0.0578196	1.74029	NC	Up2	NC
17118132	NR_027439 // LOC100272216 // uncharacterized LOC100272216 // --- // 100272216	LOC100272216	NR_027439	6.76748	6.9859	7.78523	0.511181	1.16346	0.028401	2.02476	0.0578196	1.74029	NC	Up2	NC
17118136	NR_027439 // LOC100272216 // uncharacterized LOC100272216 // --- // 100272216	LOC100272216	NR_027439	6.76748	6.9859	7.78523	0.511181	1.16346	0.028401	2.02476	0.0578196	1.74029	NC	Up2	NC
17082935	AK294282 // ZNF250 // zinc finger protein 250 // 8q24.3 // 58500 /// ENST00000543949 //	ZNF250	AK294282	5.94138	6.16981	6.96846	0.539907	1.17157	0.0395656	2.0379	0.0793586	1.73946	NC	Up2	NC
16996946	NR_027386 // GUSBP3 // glucuronidase, beta pseudogene 3 // 5q13.2 // 653188 /// NR_0339	GUSBP3	NR_027386	7.58339	7.81326	8.60957	0.340648	1.17273	0.00849622	2.03661	0.0200572	1.73665	NC	Up2	NC
16957636	NM_001164343 // ZBTB20 // zinc finger and BTB domain containing 20 // 3q13.2 // 26137 /	ZBTB20	NM_001164343	5.34218	5.68255	6.47109	0.27705	1.26609	0.0140309	2.18694	0.0435589	1.72732	NC	Up2	NC
16694855	NR_030527 // MIR765 // microRNA 765 // 1q23.1 // 768220	MIR765	NR_030527	4.00445	4.23289	5.01187	0.405254	1.17157	0.0148649	2.01031	0.0338725	1.71592	NC	Up2	NC
16674008	NM_001122770 // ZBTB37 // zinc finger and BTB domain containing 37 // 1q25.1 // 84614 /	ZBTB37	NM_001122770	7.46048	7.88225	8.66073	0.0249358	1.33957	0.000571874	2.29779	0.00296223	1.71532	NC	Up2	NC
17054732	NM_020144 // PAPOLB // poly(A) polymerase beta (testis specific) // 7p22.1 // 56903 ///	PAPOLB	NM_020144	3.51937	3.7554	4.52703	0.175925	1.17775	0.00218004	2.01065	0.00581395	1.70721	NC	Up2	NC
16762837	NM_032156 // CAPRIN2 // caprin family member 2 // 12p11 // 65981 /// NM_001002259 // CA	CAPRIN2	NM_032156	7.82157	8.11503	8.86912	0.0192239	1.22558	0.000172274	2.06702	0.000620835	1.68657	NC	Up2	NC
17061097	NM_006989 // RASA4 // RAS p21 protein activator 4 // 7q22 // 10156 /// NM_001079877 //	RASA4	NM_006989	6.7598	7.07528	7.8288	0.117533	1.24442	0.00252376	2.09797	0.00895936	1.6859	NC	Up2	NC
17065851	ENST00000526690 // FAM66D // family with sequence similarity 66, member D // 8p23.1 //	FAM66D	ENST00000526690	5.18458	5.50766	6.24245	0.205331	1.251	0.00777592	2.08186	0.0263802	1.66416	NC	Up2	NC
16779667	NM_203487 // PCDH9 // protocadherin 9 // 13q21.32 // 5101 /// ENST00000544246 // PCDH9	PCDH9	NM_203487	6.86987	7.38577	8.11042	0.00824702	1.42988	0.000305222	2.36288	0.00239793	1.6525	NC	Up2	NC
16932075	XR_109695 // LOC100506240 // uncharacterized LOC100506240 // --- // 100506240	LOC100506240	XR_109695	5.67796	6.00357	6.72533	0.149954	1.25319	0.00462049	2.06676	0.0169279	1.6492	NC	Up2	NC
16690121	ENST00000421185 // LOC100506007 // uncharacterized LOC100506007 // --- // 100506007	LOC100506007	ENST00000421185	5.91803	6.29729	7.01717	0.0650659	1.30068	0.00185769	2.14228	0.00870466	1.64704	NC	Up2	NC
16998059	NM_020801 // ARRDC3 // arrestin domain containing 3 // 5q14.3 // 57561 /// ENST00000265	ARRDC3	NM_020801	7.10887	8.17069	8.88967	2.01831e-05	2.08756	2.57134e-06	3.43615	9.46429e-05	1.64601	Up2	Up2	NC
17113710	NM_017938 // FAM70A // family with sequence similarity 70, member A // Xq24 // 55026 //	FAM70A	NM_017938	7.27499	7.8406	8.55339	0.00335395	1.48001	0.000146355	2.4257	0.00141011	1.63897	NC	Up2	NC
16808717	ENST00000557832 // LOC100506290 // uncharacterized LOC100506290 // --- // 100506290	LOC100506290	ENST00000557832	9.50033	9.81343	10.5099	0.384935	1.24237	0.0347607	2.01326	0.0960277	1.62051	NC	Up2	NC
17065709	ENST00000221086 // MTMR9 // myotubularin related protein 9 // 8p23-p22 // 66036 /// NM_	MTMR9	ENST00000221086	6.78307	7.26895	7.95412	0.00631047	1.40044	0.000225146	2.25175	0.0017797	1.60789	NC	Up2	NC
16665932	ENST00000370986 // GADD45A // growth arrest and DNA-damage-inducible, alpha // 1p31.2 /	GADD45A	ENST00000370986	8.37985	8.94697	9.62625	0.00041857	1.48157	1.87578e-05	2.37249	0.000206829	1.60134	NC	Up2	NC
17061136	ENST00000541884 // RASA4B // RAS p21 protein activator 4B // 7q22.1 // 100271927 /// EN	RASA4B	ENST00000541884	5.766	6.17033	6.81313	0.0208528	1.32347	0.00066347	2.06641	0.00417851	1.56135	NC	Up2	NC
17002052	ENST00000326080 // C5orf4 // chromosome 5 open reading frame 4 // 5q31-q32 // 10826 ///	C5orf4	ENST00000326080	5.31722	5.85123	6.49309	0.0535684	1.44795	0.00396411	2.2593	0.0311806	1.56034	NC	Up2	NC
16980918	ENST00000433477 // CTSO // cathepsin O // 4q32.1 // 1519 /// ENST00000573499 // CTSO //	CTSO	ENST00000433477	4.81738	5.52578	6.16553	0.00109825	1.63399	8.94449e-05	2.54586	0.00161813	1.55806	NC	Up2	NC
17009482	NM_018132 // CENPQ // centromere protein Q // 6p12.3 // 55166 /// ENST00000335783 // CE	CENPQ	NM_018132	8.3147	8.72475	9.35023	0.00395587	1.32873	0.000112838	2.04987	0.000806744	1.54273	NC	Up2	NC
16763964	NR_002968 // SNORA34 // small nucleolar RNA, H/ACA box 34 // 12q13.11 // 677815 /// NR_	SNORA34	NR_002968	11.0912	11.5331	12.1541	0.0871209	1.3584	0.00559931	2.08911	0.0338793	1.53792	NC	Up2	NC
16860183	NM_145326 // ZNF493 // zinc finger protein 493 // 19p12 // 284443 /// ENST00000339914 /	ZNF493	NM_145326	5.47696	6.15804	6.75599	0.115719	1.60334	0.0197483	2.42676	0.153477	1.51357	NC	Up2	NC
17090564	NR_002914 // SNORD62A // small nucleolar RNA, C/D box 62A // 9q34.13 // 26786 /// NR_00	SNORD62A	NR_002914	8.06909	8.72251	9.31805	0.0109625	1.57289	0.00101841	2.37671	0.0150227	1.51104	NC	Up2	NC
17090566	NR_002914 // SNORD62A // small nucleolar RNA, C/D box 62A // 9q34.13 // 26786 /// NR_00	SNORD62A	NR_002914	8.06909	8.72251	9.31805	0.0109625	1.57289	0.00101841	2.37671	0.0150227	1.51104	NC	Up2	NC
17052417	ENST00000247881 // TAS2R4 // taste receptor, type 2, member 4 // 7q31.3-q32 // 50832 //	TAS2R4	ENST00000247881	4.40914	4.90302	5.43529	0.209878	1.40823	0.0361941	2.03658	0.183034	1.4462	NC	Up2	NC
17058672	NM_173537 // GTF2IRD2 // GTF2I repeat domain containing 2 // 7q11.23 // 84163 /// ENST0	GTF2IRD2	NM_173537	4.90301	5.43186	5.96312	0.0212317	1.44278	0.0018027	2.0851	0.0209211	1.4452	NC	Up2	NC
17047918	NM_001143935 // CROT // carnitine O-octanoyltransferase // 7q21.1 // 54677 /// NM_02115	CROT	NM_001143935	7.01729	7.67047	8.08354	0.0011047	1.57263	0.000164704	2.09399	0.00606537	1.33152	NC	Up2	NC
17051553	NM_016352 // CPA4 // carboxypeptidase A4 // 7q32 // 51200 /// NM_001163446 // CPA4 // c	CPA4	NM_016352	7.66768	6.96634	6.66081	0.00652391	-1.62601	0.0017229	-2.00954	0.0862434	-1.23587	NC	Down2	NC
16999180	NM_002317 // LOX // lysyl oxidase // 5q23.2 // 4015 /// ENST00000231004 // LOX // lysyl	LOX	NM_002317	7.3772	6.63541	6.29735	0.00225092	-1.67225	0.000536958	-2.11382	0.033933	-1.26406	NC	Down2	NC
16833204	NM_002982 // CCL2 // chemokine (C-C motif) ligand 2 // 17q11.2-q12 // 6347 /// ENST0000	CCL2	NM_002982	7.81477	6.84444	6.28494	0.00237963	-1.95929	0.000417369	-2.88753	0.016836	-1.47376	NC	Down2	NC
17104240	NM_001010888 // ZC3H12B // zinc finger CCCH-type containing 12B // Xq12 // 340554 /// E	ZC3H12B	NM_001010888	5.51908	5.14216	4.51715	0.0122746	-1.29856	0.000323047	-2.00267	0.00197945	-1.54222	NC	Down2	NC
16859802	NM_032627 // SSBP4 // single stranded DNA binding protein 4 // 19p13.1 // 170463 /// NM	SSBP4	NM_032627	8.01686	7.58884	6.94435	0.00502511	-1.34539	0.000150733	-2.10309	0.00109086	-1.56318	NC	Down2	NC
16976329	NM_004439 // EPHA5 // EPH receptor A5 // 4q13.1 // 2044 /// ENST00000273854 // EPHA5 //	EPHA5	NM_004439	7.44778	6.98367	6.33742	0.0249502	-1.37947	0.00111545	-2.159	0.00821856	-1.56509	NC	Down2	NC
17093186	NM_001497 // B4GALT1 // UDP-Gal:betaGlcNAc beta 1,4- galactosyltransferase, polypeptide	B4GALT1	NM_001497	8.77448	8.41134	7.7605	0.0015378	-1.28622	2.78131e-05	-2.01948	0.000160557	-1.57009	NC	Down2	NC
16858710	NM_002229 // JUNB // jun B proto-oncogene // 19p13.2 // 3726 /// ENST00000302754 // JUN	JUNB	NM_002229	8.98829	8.44062	7.75474	0.0451015	-1.46172	0.00291925	-2.35144	0.0226705	-1.60868	NC	Down2	NC
16700370	NM_001258311 // PGBD5 // piggyBac transposable element derived 5 // 1q42.13 // 79605 //	PGBD5	NM_001258311	6.59476	6.25193	5.5513	0.0298939	-1.26824	0.000551624	-2.06116	0.0025158	-1.62521	NC	Down2	NC
16863783	NM_031485 // GRWD1 // glutamate-rich WD repeat containing 1 // 19q13.33 // 83743 /// EN	GRWD1	NM_031485	9.72213	8.94493	8.24368	0.00373825	-1.7138	0.000322884	-2.78649	0.00543466	-1.62592	NC	Down2	NC
16829738	NM_004937 // CTNS // cystinosin, lysosomal cystine transporter // 17p13 // 1497 /// ENS	CTNS	NM_004937	8.13015	7.68124	6.97456	0.01563	-1.36501	0.00048371	-2.22776	0.00313893	-1.63205	NC	Down2	NC
17090190	NM_014286 // NCS1 // neuronal calcium sensor 1 // 9q34 // 23413 /// ENST00000372398 //	NCS1	NM_014286	8.75858	8.29613	7.58538	0.035464	-1.37787	0.0013755	-2.25511	0.00866012	-1.63666	NC	Down2	NC
16791810	NR_027263 // ARHGAP5-AS1 // ARHGAP5 antisense RNA 1 (non-protein coding) // 14q12 // 84	ARHGAP5-AS1	NR_027263	6.70322	6.42399	5.68574	0.0720846	-1.21354	0.000900105	-2.02438	0.00302352	-1.66816	NC	Down2	NC
16815001	NM_032271 // TRAF7 // TNF receptor-associated factor 7, E3 ubiquitin protein ligase //	TRAF7	NM_032271	8.93602	8.63235	7.89248	0.133998	-1.23428	0.00298323	-2.06129	0.0102668	-1.67003	NC	Down2	NC
16780859	NM_004093 // EFNB2 // ephrin-B2 // 13q33 // 1948 /// ENST00000245323 // EFNB2 // ephrin	EFNB2	NM_004093	9.68208	9.32074	8.56915	2.40745e-05	-1.28462	2.70742e-07	-2.16285	1.29949e-06	-1.68365	NC	Down2	NC
16958963	NM_006026 // H1FX // H1 histone family, member X // 3q21.3 // 8971 /// ENST00000333762	H1FX	NM_006026	7.85216	7.34928	6.59044	0.0552726	-1.41704	0.00255043	-2.39782	0.0155663	-1.69213	NC	Down2	NC
16935961	NM_001009880 // KIAA0930 // KIAA0930 // 22q13.31 // 23313 /// ENST00000336156 // KIAA09	KIAA0930	NM_001009880	8.43368	8.11457	7.35554	0.00831643	-1.24757	8.09516e-05	-2.11131	0.000321499	-1.69234	NC	Down2	NC
16850107	NM_004104 // FASN // fatty acid synthase // 17q25 // 2194 /// ENST00000306749 // FASN /	FASN	NM_004104	9.74818	9.47807	8.70657	0.11273	-1.2059	0.00144858	-2.05853	0.00443145	-1.70705	NC	Down2	NC
16991125	NM_001543 // NDST1 // N-deacetylase/N-sulfotransferase (heparan glucosaminyl) 1 // 5q33	NDST1	NM_001543	8.59229	8.35123	7.57156	0.0186731	-1.18186	8.48761e-05	-2.02894	0.000244936	-1.71674	NC	Down2	NC
17054530	NR_039799 // MIR4655 // microRNA 4655 // --- // 100616160	MIR4655	NR_039799	4.94663	4.66977	3.88575	0.302557	-1.21155	0.0105736	-2.0862	0.0286182	-1.72192	NC	Down2	NC
16741659	NM_014042 // ANAPC15 // anaphase promoting complex subunit 15 // 11q13.4 // 25906 /// E	ANAPC15	NM_014042	7.99628	7.73987	6.95578	0.00548878	-1.19451	2.46567e-05	-2.05694	7.56838e-05	-1.722	NC	Down2	NC
16747373	NM_001164093 // COPS7A // COP9 constitutive photomorphogenic homolog subunit 7A (Arabid	COPS7A	NM_001164093	8.82341	8.59918	7.80689	0.109178	-1.16816	0.000740145	-2.02303	0.00191367	-1.73181	NC	Down2	NC
16698521	NM_033102 // SLC45A3 // solute carrier family 45, member 3 // 1q32.1 // 85414 /// ENST0	SLC45A3	NM_033102	6.76243	6.53112	5.73285	0.167042	-1.1739	0.00168644	-2.04143	0.00434246	-1.73901	NC	Down2	NC
16989636	NM_005733 // KIF20A // kinesin family member 20A // 5q31 // 10112 /// ENST00000394894 /	KIF20A	NM_005733	10.1461	9.9372	9.13789	0.00979442	-1.15583	2.37238e-05	-2.01145	5.95931e-05	-1.74026	NC	Down2	NC
17017428	NM_006295 // VARS // valyl-tRNA synthetase // 6p21.3 // 7407 /// ENST00000457796 // VAR	VARS	NM_006295	8.31051	7.99003	7.18699	0.0501234	-1.24875	0.000626026	-2.17878	0.00225069	-1.74477	NC	Down2	NC
16791086	NR_051979 // IPO4 // importin 4 // 14q12 // 79711 /// NM_024658 // IPO4 // importin 4 /	IPO4	NR_051979	8.95658	8.76619	7.94072	0.255861	-1.14107	0.00211353	-2.02211	0.00455349	-1.77211	NC	Down2	NC
16849970	NM_004309 // ARHGDIA // Rho GDP dissociation inhibitor (GDI) alpha // 17q25.3 // 396 //	ARHGDIA	NM_004309	10.3335	10.1257	9.29358	0.177221	-1.15491	0.00121225	-2.05614	0.00280662	-1.78035	NC	Down2	NC
16819264	ENST00000394485 // MT1X // metallothionein 1X // 16q13 // 4501 /// NM_005952 // MT1X //	MT1X	ENST00000394485	7.92563	7.31079	6.46557	0.00381024	-1.5314	0.000138115	-2.7512	0.00115572	-1.79653	NC	Down2	NC
16922143	NR_026845 // C21orf119 // chromosome 21 open reading frame 119 // 21q22.11 // 84996 ///	C21orf119	NR_026845	7.52006	7.26023	6.40644	0.0183004	-1.19733	7.89704e-05	-2.16389	0.00022474	-1.80725	NC	Down2	NC
16832695	NM_152345 // ANKRD13B // ankyrin repeat domain 13B // 17q11.2 // 124930 /// ENST0000039	ANKRD13B	NM_152345	8.23642	8.08791	7.21718	0.177298	-1.10842	0.000358827	-2.02685	0.000661063	-1.82859	NC	Down2	NC
17088527	NM_003266 // TLR4 // toll-like receptor 4 // 9q33.1 // 7099 /// NM_138554 // TLR4 // to	TLR4	NM_003266	6.45425	6.24198	5.36	0.108934	-1.15852	0.000448521	-2.13502	0.00103064	-1.84289	NC	Down2	NC
16726977	ENST00000355703 // PCNXL3 // pecanex-like 3 (Drosophila) // 11q13.1 // 399909 /// NM_03	PCNXL3	ENST00000355703	8.89057	8.72202	7.83892	0.27328	-1.12393	0.00137709	-2.0729	0.00265713	-1.84434	NC	Down2	NC
17073577	NM_032272 // MAF1 // MAF1 homolog (S. cerevisiae) // 8q24.3 // 84232 /// ENST0000032242	MAF1	NM_032272	7.68541	7.56403	6.67677	0.3198	-1.08778	0.000704854	-2.01201	0.00115287	-1.84966	NC	Down2	NC
16662664	ENST00000373045 // MANEAL // mannosidase, endo-alpha-like // 1p34.3 // 149175 /// NM_00	MANEAL	ENST00000373045	8.08393	7.96368	7.07642	0.430884	-1.08693	0.00184132	-2.01044	0.00296153	-1.84966	NC	Down2	NC
16730306	NM_032102 // SRSF8 // serine/arginine-rich splicing factor 8 // 11q22 // 10929 /// ENST	SRSF8	NM_032102	8.43347	8.24616	7.35509	0.228615	-1.13864	0.00121886	-2.11166	0.00250375	-1.85455	NC	Down2	NC
16981730	NM_005429 // VEGFC // vascular endothelial growth factor C // 4q34.3 // 7424 /// ENST00	VEGFC	NM_005429	6.95441	6.62734	5.73055	0.00124262	-1.25446	6.9405e-06	-2.33571	2.39262e-05	-1.86192	NC	Down2	NC
16754324	NM_001136262 // ATXN7L3B // ataxin 7-like 3B // 12q21 // 552889 /// ENST00000519948 //	ATXN7L3B	NM_001136262	9.66357	9.55449	8.65327	0.174119	-1.07854	0.000106732	-2.01433	0.000167363	-1.86764	NC	Down2	NC
16819600	ENST00000379661 // KATNB1 // katanin p80 (WD repeat containing) subunit B 1 // 16q21 //	KATNB1	ENST00000379661	8.2719	8.05331	7.14899	0.113771	-1.1636	0.000488972	-2.17786	0.00112569	-1.87166	NC	Down2	NC
16833476	NM_024308 // DHRS11 // dehydrogenase/reductase (SDR family) member 11 // 17q12 // 79154	DHRS11	NM_024308	7.7152	7.54521	6.6402	0.161961	-1.12505	0.000412429	-2.10672	0.000802796	-1.87256	NC	Down2	NC
16684760	NM_003680 // YARS // tyrosyl-tRNA synthetase // 1p35.1 // 8565 /// ENST00000373477 // Y	YARS	NM_003680	8.19013	8.09014	7.181	0.134085	-1.07176	4.59512e-05	-2.0127	6.94552e-05	-1.87793	NC	Down2	NC
17016486	NM_003519 // HIST1H2BL // histone cluster 1, H2bl // 6p22.1 // 8340 /// ENST00000377401	HIST1H2BL	NM_003519	6.19308	6.08787	5.1782	0.556722	-1.07565	0.00348768	-2.02074	0.00519972	-1.87862	NC	Down2	NC
16819244	ENST00000379816 // MT1CP // metallothionein 1C, pseudogene // --- // --- /// ENST000005	MT1CP	ENST00000379816	8.7941	8.54127	7.6309	0.165489	-1.19155	0.00146168	-2.23955	0.0036539	-1.87953	NC	Down2	NC
16875710	NM_012267 // HSPBP1 // HSPA (heat shock 70kDa) binding protein, cytoplasmic cochaperone	HSPBP1	NM_012267	8.88594	8.73129	7.81877	0.158597	-1.11315	0.000281795	-2.09532	0.000518398	-1.88233	NC	Down2	NC
16829602	NM_001383 // DPH1 // DPH1 homolog (S. cerevisiae) // 17p13.3 // 1801 /// ENST0000026308	DPH1	NM_001383	8.54547	8.45747	7.54348	0.56917	-1.0629	0.00213126	-2.00276	0.0030026	-1.88425	NC	Down2	NC
17043294	NM_003088 // FSCN1 // fascin homolog 1, actin-bundling protein (Strongylocentrotus purp	FSCN1	NM_003088	9.62766	9.50377	8.58488	0.372549	-1.08967	0.0010777	-2.0602	0.00174261	-1.89066	NC	Down2	NC
16823570	ENST00000563332 // C16orf5 // chromosome 16 open reading frame 5 // 16p13.3 // 29965 //	C16orf5	ENST00000563332	7.02601	6.85345	5.93167	0.245126	-1.12706	0.000990722	-2.13516	0.00190141	-1.89445	NC	Down2	NC
16969817	ENST00000309733 // C4orf32 // chromosome 4 open reading frame 32 // 4q25 // 132720 ///	C4orf32	ENST00000309733	8.00558	7.77864	6.85609	0.0832408	-1.17035	0.000312047	-2.21836	0.000732595	-1.89547	NC	Down2	NC
16802232	NR_027654 // SMAD6 // SMAD family member 6 // 15q21-q22 // 4091 /// NM_005585 // SMAD6	SMAD6	NR_027654	7.33209	7.10614	6.18346	0.0830349	-1.16955	0.000306524	-2.21704	0.000717351	-1.89564	NC	Down2	NC
17092901	NM_078487 // CDKN2B // cyclin-dependent kinase inhibitor 2B (p15, inhibits CDK4) // 9p2	CDKN2B	NM_078487	9.50526	9.41344	8.48953	0.311717	-1.06571	0.000214896	-2.02193	0.000311335	-1.89725	NC	Down2	NC
17039552	NM_006295 // VARS // valyl-tRNA synthetase // 6p21.3 // 7407 /// ENST00000457796 // VAR	VARS	NM_006295	9.07267	8.72308	7.7947	0.0185765	-1.27419	0.000150552	-2.42497	0.00052483	-1.90315	NC	Down2	NC
16850595	NM_032048 // EMILIN2 // elastin microfibril interfacer 2 // 18p11.3 // 84034 /// ENST00	EMILIN2	NM_032048	8.50972	8.4379	7.50859	0.138443	-1.05104	1.35142e-05	-2.00157	1.81724e-05	-1.90437	NC	Down2	NC
16827833	NM_138383 // MTSS1L // metastasis suppressor 1-like // 16q22.1 // 92154 /// ENST0000033	MTSS1L	NM_138383	7.69312	7.5923	6.66143	0.487642	-1.07238	0.0014472	-2.04441	0.00213324	-1.90643	NC	Down2	NC
17110481	NM_001114123 // ELK1 // ELK1, member of ETS oncogene family // Xp11.2 // 2002 /// NM_00	ELK1	NM_001114123	8.99097	8.82853	7.88959	0.112848	-1.11918	0.000163023	-2.14559	0.000304657	-1.91711	NC	Down2	NC
17114707	NM_012317 // LDOC1 // leucine zipper, down-regulated in cancer 1 // Xq27 // 23641 /// E	LDOC1	NM_012317	8.60841	8.2681	7.32693	0.00423374	-1.26603	2.49708e-05	-2.43088	8.48395e-05	-1.92008	NC	Down2	NC
16859454	NM_001033549 // BABAM1 // BRISC and BRCA1 A complex member 1 // 19p13.11 // 29086 /// N	BABAM1	NM_001033549	9.60119	9.46818	8.52674	0.391351	-1.09658	0.00148923	-2.10593	0.00244892	-1.92045	NC	Down2	NC
16979515	NM_001237 // CCNA2 // cyclin A2 // 4q25-q31 // 890 /// ENST00000274026 // CCNA2 // cycl	CCNA2	NM_001237	10.3679	10.2811	9.33912	0.119596	-1.06203	1.97942e-05	-2.04031	2.80988e-05	-1.92114	NC	Down2	NC
16959386	NM_005630 // SLCO2A1 // solute carrier organic anion transporter family, member 2A1 //	SLCO2A1	NM_005630	6.37508	6.2754	5.32718	0.54872	-1.07154	0.00234337	-2.06751	0.00339673	-1.92948	NC	Down2	NC
16670387	ENST00000369158 // HIST2H3D // histone cluster 2, H3d // 1q21.2 // 653604 /// ENST00000	HIST2H3D	ENST00000369158	10.4276	10.347	9.39343	0.647545	-1.05745	0.00318403	-2.0479	0.00428941	-1.93663	NC	Down2	NC
16692616	ENST00000369158 // HIST2H3D // histone cluster 2, H3d // 1q21.2 // 653604 /// ENST00000	HIST2H3D	ENST00000369158	10.4276	10.347	9.39343	0.647545	-1.05745	0.00318403	-2.0479	0.00428941	-1.93663	NC	Down2	NC
17034570	ENST00000414520 // AGPAT1 // 1-acylglycerol-3-phosphate O-acyltransferase 1 (lysophosph	AGPAT1	ENST00000414520	7.91479	7.86149	6.90464	0.638865	-1.03764	0.000656038	-2.01411	0.000808454	-1.94106	NC	Down2	NC
16991078	NM_001135243 // TCOF1 // Treacher Collins-Franceschetti syndrome 1 // 5q32 // 6949 ///	TCOF1	NM_001135243	9.4506	9.2138	8.25654	0.00314668	-1.17838	5.66266e-06	-2.28796	1.36599e-05	-1.94162	NC	Down2	NC
16777715	NM_002019 // FLT1 // fms-related tyrosine kinase 1 (vascular endothelial growth factor/	FLT1	NM_002019	6.83387	6.67	5.71214	0.00139966	-1.12029	7.05746e-07	-2.17608	1.32623e-06	-1.94243	NC	Down2	NC
16841525	NM_006042 // HS3ST3A1 // heparan sulfate (glucosamine) 3-O-sulfotransferase 3A1 // 17p1	HS3ST3A1	NM_006042	7.97567	7.85616	6.89614	0.406848	-1.08636	0.00111695	-2.11334	0.00174398	-1.94533	NC	Down2	NC
16915755	NM_007346 // OGFR // opioid growth factor receptor // 20q13.3 // 11054 /// ENST00000290	OGFR	NM_007346	7.6397	7.52086	6.55949	0.253443	-1.08586	0.000266311	-2.11435	0.000419592	-1.94716	NC	Down2	NC
16681891	NM_001013692 // PRAMEF3 // PRAME family member 3 // 1p36.21 // 401940 /// ENST000003761	PRAMEF3	NM_001013692	8.29376	7.92816	6.9648	0.186122	-1.28841	0.00440866	-2.5122	0.0136874	-1.94985	NC	Down2	NC
16724290	NM_201532 // DGKZ // diacylglycerol kinase, zeta // 11p11.2 // 8525 /// ENST00000343674	DGKZ	NM_201532	7.44288	7.35269	6.38915	0.530503	-1.06451	0.00131599	-2.07589	0.00184672	-1.95008	NC	Down2	NC
16823043	ENST00000563192 // LOC100507303 // uncharacterized LOC100507303 // --- // 100507303 ///	LOC100507303	ENST00000563192	7.86561	7.66367	6.69917	0.168393	-1.15024	0.000632286	-2.24458	0.00131099	-1.95139	NC	Down2	NC
16863282	NM_012099 // CD3EAP // CD3e molecule, epsilon associated protein // 19q13.3 // 10849 //	CD3EAP	NM_012099	7.78153	7.59065	6.62462	0.0206807	-1.14146	2.32024e-05	-2.22979	4.74585e-05	-1.95345	NC	Down2	NC
17005868	NM_021968 // HIST1H4J // histone cluster 1, H4j // 6p22.1 // 8363 /// ENST00000355057 /	HIST1H4J	NM_021968	11.2394	11.1035	10.1345	0.327828	-1.09878	0.00082466	-2.15077	0.00136214	-1.95742	NC	Down2	NC
16891042	NM_014640 // TTLL4 // tubulin tyrosine ligase-like family, member 4 // 2p24.3-p24.1 //	TTLL4	NM_014640	9.71682	9.66514	8.69609	0.294203	-1.03647	1.84027e-05	-2.02894	2.26244e-05	-1.95755	NC	Down2	NC
16921375	NM_017859 // UCKL1 // uridine-cytidine kinase 1-like 1 // 20q13.33 // 54963 /// NM_0011	UCKL1	NM_017859	7.45744	7.38602	6.41523	0.467785	-1.05075	0.000305672	-2.05938	0.000403126	-1.95992	NC	Down2	NC
16706082	NM_004922 // SEC24C // SEC24 family, member C (S. cerevisiae) // 10q22.2 // 9632 /// EN	SEC24C	NM_004922	8.70015	8.63206	7.65655	0.535157	-1.04833	0.00048517	-2.06136	0.000630038	-1.96633	NC	Down2	NC
16740867	NM_006946 // SPTBN2 // spectrin, beta, non-erythrocytic 2 // 11q13 // 6712 /// ENST0000	SPTBN2	NM_006946	6.94581	6.86179	5.88439	0.593656	-1.05997	0.00185952	-2.08698	0.00253318	-1.9689	NC	Down2	NC
17011966	NM_016104 // RWDD1 // RWD domain containing 1 // 6q13-q22.33 // 51389 /// ENST000003925	RWDD1	NM_016104	8.52304	8.28762	7.30534	0.096504	-1.17724	0.000362981	-2.32575	0.000833968	-1.97559	NC	Down2	NC
16866539	NM_138774 // R3HDM4 // R3H domain containing 4 // 19p13.3 // 91300 /// ENST00000361574	R3HDM4	NM_138774	7.9427	7.81528	6.83125	0.553796	-1.09234	0.00489576	-2.16063	0.00757167	-1.97799	NC	Down2	NC
16692636	NM_175065 // HIST2H2AB // histone cluster 2, H2ab // 1q21 // 317772 /// ENST00000331128	HIST2H2AB	NM_175065	9.78605	9.18326	8.19893	0.0447757	-1.51866	0.00161093	-3.00449	0.00922989	-1.97839	NC	Down2	NC
16777777	NM_003045 // SLC7A1 // solute carrier family 7 (cationic amino acid transporter, y+ sys	SLC7A1	NM_003045	9.82561	9.70378	8.71749	0.426243	-1.08812	0.00129439	-2.15564	0.00201099	-1.98107	NC	Down2	NC
17115597	NM_014235 // UBL4A // ubiquitin-like 4A // Xq28 // 8266 /// ENST00000369660 // UBL4A //	UBL4A	NM_014235	8.39652	8.38053	7.39161	0.929717	-1.01115	0.00413015	-2.00681	0.00437918	-1.98469	NC	Down2	NC
16773507	NM_002097 // GTF3A // general transcription factor IIIA // 13q12.3-q13.1 // 2971 /// EN	GTF3A	NM_002097	8.8463	8.83366	7.84319	0.715181	-1.0088	6.38888e-06	-2.00433	6.7203e-06	-1.98683	NC	Down2	NC
16913957	NM_002466 // MYBL2 // v-myb myeloblastosis viral oncogene homolog (avian)-like 2 // 20q	MYBL2	NM_002466	10.5784	10.406	9.411	0.253749	-1.12689	0.000836484	-2.24604	0.00153915	-1.99312	NC	Down2	NC
16868661	NM_133452 // RAVER1 // ribonucleoprotein, PTB-binding 1 // 19p13.2 // 125950 /// ENST00	RAVER1	NM_133452	8.78873	8.63512	7.63759	0.182615	-1.11235	0.000270448	-2.22089	0.000472609	-1.99657	NC	Down2	NC
16785769	NR_034165 // EXD2 // exonuclease 3'-5' domain containing 2 // 14q24.1 // 55218 /// NR_0	EXD2	NR_034165	7.44792	7.38734	6.3874	0.19092	-1.04288	1.03539e-05	-2.08568	1.30861e-05	-1.99992	NC	Down2	NC
16849681	NM_000199 // SGSH // N-sulfoglucosamine sulfohydrolase // 17q25.3 // 6448 /// ENST00000	SGSH	NM_000199	7.8729	7.80919	6.80776	0.701709	-1.04515	0.00233534	-2.09237	0.0029383	-2.00199	NC	Down2	Down2
17110763	NM_007213 // PRAF2 // PRA1 domain family, member 2 // Xp11.23 // 11230 /// ENST00000376	PRAF2	NM_007213	8.63438	8.47415	7.47032	0.256076	-1.11746	0.000653006	-2.24086	0.00115316	-2.00531	NC	Down2	Down2
17087329	NM_001166116 // TMOD1 // tropomodulin 1 // 9q22.3 // 7111 /// ENST00000395211 // TMOD1	TMOD1	NM_001166116	9.53182	9.4887	8.48444	0.399817	-1.03034	2.16697e-05	-2.06677	2.56096e-05	-2.00591	NC	Down2	Down2
16759604	NM_001170543 // PGAM5 // phosphoglycerate mutase family member 5 // 12q24.33 // 192111	PGAM5	NM_001170543	8.99949	8.94514	7.93948	0.706565	-1.03839	0.00139619	-2.08494	0.00170422	-2.00786	NC	Down2	Down2
16831306	ENST00000360954 // HS3ST3B1 // heparan sulfate (glucosamine) 3-O-sulfotransferase 3B1 /	HS3ST3B1	ENST00000360954	6.97417	6.92757	5.91874	0.815637	-1.03282	0.00486585	-2.07833	0.00572736	-2.01228	NC	Down2	Down2
17110639	NM_001167947 // TIMM17B // translocase of inner mitochondrial membrane 17 homolog B (ye	TIMM17B	NM_001167947	7.15399	7.10111	6.0909	0.819523	-1.03733	0.00805807	-2.0894	0.00963287	-2.01421	NC	Down2	Down2
17044485	NR_038366 // HOTAIRM1 // HOXA transcript antisense RNA, myeloid-specific 1 (non-protein	HOTAIRM1	NR_038366	6.96822	6.86498	5.85007	0.382322	-1.07418	0.000444975	-2.17068	0.000647638	-2.02078	NC	Down2	Down2
16902933	NM_144586 // LYPD1 // LY6/PLAUR domain containing 1 // 2q21.2 // 116372 /// ENST0000039	LYPD1	NM_144586	9.12627	9.1096	8.093	0.788139	-1.01162	5.83033e-05	-2.04665	6.21779e-05	-2.02315	NC	Down2	Down2
16819207	ENST00000245185 // MT2A // metallothionein 2A // 16q13 // 4502 /// NM_005953 // MT2A //	MT2A	ENST00000245185	8.72312	8.52235	7.50462	0.290977	-1.14932	0.00179937	-2.32705	0.0035209	-2.02473	NC	Down2	Down2
16758242	ENST00000538010 // BCL7A // B-cell CLL/lymphoma 7A // 12q24.13 // 605 /// NM_020993 //	BCL7A	ENST00000538010	8.08939	7.79219	6.77281	0.0149626	-1.22876	5.45106e-05	-2.49075	0.000149669	-2.02704	NC	Down2	Down2
16771288	NM_002442 // MSI1 // musashi homolog 1 (Drosophila) // 12q24 // 4440 /// ENST0000025755	MSI1	NM_002442	8.52508	8.30062	7.2777	0.220751	-1.16834	0.00128925	-2.37411	0.00272101	-2.03203	NC	Down2	Down2
16783920	NM_002408 // MGAT2 // mannosyl (alpha-1,6-)-glycoprotein beta-1,2-N-acetylglucosaminylt	MGAT2	NM_002408	7.27498	7.2959	6.27103	0.861255	1.01461	0.000865012	-2.00548	0.000799086	-2.03477	NC	Down2	Down2
16764724	NM_001031628 // SMAGP // small cell adhesion glycoprotein // 12q13.13 // 57228 /// ENST	SMAGP	NM_001031628	8.11592	8.07469	7.04745	0.849908	-1.02899	0.00638582	-2.09722	0.00734542	-2.03812	NC	Down2	Down2
16760048	NM_202002 // FOXM1 // forkhead box M1 // 12p13 // 2305 /// ENST00000342628 // FOXM1 //	FOXM1	NM_202002	9.69052	9.55519	8.52601	0.00513556	-1.09834	1.14459e-06	-2.24156	1.87452e-06	-2.04086	NC	Down2	Down2
16849652	ENST00000310924 // TBC1D16 // TBC1 domain family, member 16 // 17q25.3 // 125058 /// NM	TBC1D16	ENST00000310924	7.63955	7.58463	6.55418	0.52011	-1.0388	0.000154545	-2.12192	0.000189521	-2.04266	NC	Down2	Down2
16866838	NM_017797 // BTBD2 // BTB (POZ) domain containing 2 // 19p13.3 // 55643 /// ENST0000025	BTBD2	NM_017797	9.51973	9.38692	8.35425	0.306759	-1.09643	0.000506493	-2.24309	0.000808233	-2.04581	NC	Down2	Down2
16820620	ENST00000359154 // WWP2 // WW domain containing E3 ubiquitin protein ligase 2 // 16q22.	WWP2	ENST00000359154	7.80569	7.83508	6.79693	0.37499	1.02058	4.33977e-06	-2.01219	3.8701e-06	-2.05359	NC	Down2	Down2
16838988	NM_212492 // GPS1 // G protein pathway suppressor 1 // 17q25.3 // 2873 /// ENST00000392	GPS1	NM_212492	9.96766	9.76353	8.72522	0.10861	-1.15199	0.000233374	-2.36598	0.000470011	-2.05382	NC	Down2	Down2
16911040	NM_021873 // CDC25B // cell division cycle 25 homolog B (S. pombe) // 20p13 // 994 ///	CDC25B	NM_021873	9.16846	9.11803	8.07762	0.680477	-1.03558	0.000661297	-2.12998	0.000793657	-2.05681	NC	Down2	Down2
16832610	NM_005702 // ERAL1 // Era G-protein-like 1 (E. coli) // 17q11.2 // 26284 /// ENST000002	ERAL1	NM_005702	9.49809	9.41025	8.36945	0.251469	-1.06278	6.687e-05	-2.18652	9.21049e-05	-2.05737	NC	Down2	Down2
17078999	NM_001190972 // LOC100127983 // uncharacterized LOC100127983 // 8q21.3 // 100127983 ///	LOC100127983	NM_001190972	8.77143	8.62311	7.58074	0.0264398	-1.10828	1.02996e-05	-2.28263	1.74895e-05	-2.05961	NC	Down2	Down2
16859300	NM_001130524 // AP1M1 // adaptor-related protein complex 1, mu 1 subunit // 19p13.12 //	AP1M1	NM_001130524	8.67862	8.52461	7.48137	0.349577	-1.11266	0.00118975	-2.29302	0.00200414	-2.06086	NC	Down2	Down2
17067011	ENST00000221166 // NEFM // neurofilament, medium polypeptide // 8p21 // 4741 /// NM_005	NEFM	ENST00000221166	8.30893	8.21503	7.17092	0.468273	-1.06725	0.000631938	-2.20078	0.000880523	-2.0621	NC	Down2	Down2
17003745	XR_132723 // LOC100652779 // uncharacterized LOC100652779 // --- // 100652779	LOC100652779	XR_132723	7.9259	7.55953	6.51451	0.221859	-1.28911	0.00509586	-2.65994	0.0145786	-2.0634	NC	Down2	Down2
16871613	NM_006233 // POLR2I // polymerase (RNA) II (DNA directed) polypeptide I, 14.5kDa // 19q	POLR2I	NM_006233	8.58268	8.42572	7.37888	0.185208	-1.11493	0.000254269	-2.30344	0.000438476	-2.066	NC	Down2	Down2
16688323	NM_018841 // GNG12 // guanine nucleotide binding protein (G protein), gamma 12 // 1p31.	GNG12	NM_018841	8.78131	8.71458	7.6644	0.443151	-1.04734	0.000141627	-2.16882	0.000180434	-2.0708	NC	Down2	Down2
16827850	ENST00000261776 // VAC14 // Vac14 homolog (S. cerevisiae) // 16q22.1 // 55697 /// NM_01	VAC14	ENST00000261776	8.95158	8.92099	7.86613	0.694427	-1.02143	0.000115489	-2.12204	0.000129261	-2.07751	NC	Down2	Down2
17016494	NM_021968 // HIST1H4J // histone cluster 1, H4j // 6p22.1 // 8363 /// NM_003541 // HIST	HIST1H4J	NM_021968	11.5162	11.3843	10.3275	0.372863	-1.09568	0.000830025	-2.27949	0.00130129	-2.08043	NC	Down2	Down2
16740778	NM_001532 // SLC29A2 // solute carrier family 29 (nucleoside transporters), member 2 //	SLC29A2	NM_001532	7.32988	7.18107	6.12045	0.247536	-1.10866	0.000388956	-2.31246	0.000647215	-2.08582	NC	Down2	Down2
17063461	NM_022740 // HIPK2 // homeodomain interacting protein kinase 2 // 7q32-q34 // 28996 ///	HIPK2	NM_022740	10.4525	10.3037	9.242	0.062805	-1.10862	3.15092e-05	-2.31418	5.29975e-05	-2.08744	NC	Down2	Down2
16863211	NM_024707 // GEMIN7 // gem (nuclear organelle) associated protein 7 // 19q13.32 // 7976	GEMIN7	NM_024707	7.35936	7.33096	6.2689	0.859012	-1.01988	0.00190124	-2.12942	0.00209955	-2.08791	NC	Down2	Down2
16669437	NR_027337 // HIST2H2BA // histone cluster 2, H2ba (pseudogene) // 1p12-p11.2 // 337875	HIST2H2BA	NR_027337	11.7434	11.6577	10.5954	0.273548	-1.0612	7.04356e-05	-2.21594	9.57007e-05	-2.08815	NC	Down2	Down2
16819509	ENST00000219252 // POLR2C // polymerase (RNA) II (DNA directed) polypeptide C, 33kDa //	POLR2C	ENST00000219252	8.69792	8.73451	7.66975	0.525058	1.02569	4.04359e-05	-2.03943	3.51986e-05	-2.09182	NC	Down2	Down2
17099208	NM_198679 // RAPGEF1 // Rap guanine nucleotide exchange factor (GEF) 1 // 9q34.3 // 288	RAPGEF1	NM_198679	8.0357	8.09608	7.02883	0.541305	1.04274	0.000371784	-2.00955	0.000296228	-2.09544	NC	Down2	Down2
16877946	ENST00000344420 // C2orf18 // chromosome 2 open reading frame 18 // 2p23.3 // 54978 ///	C2orf18	ENST00000344420	9.28635	9.11152	8.04364	0.0653163	-1.12883	5.70374e-05	-2.36642	0.000103848	-2.09634	NC	Down2	Down2
17104082	ENST00000374987 // APEX2 // APEX nuclease (apurinic/apyrimidinic endonuclease) 2 // Xp1	APEX2	ENST00000374987	7.82498	7.75893	6.68888	0.453384	-1.04685	0.000140111	-2.19787	0.000177319	-2.09951	NC	Down2	Down2
16877297	NM_021643 // TRIB2 // tribbles homolog 2 (Drosophila) // 2p24.3 // 28951 /// ENST000001	TRIB2	NM_021643	7.48275	7.51169	6.44102	0.462092	1.02027	8.14246e-06	-2.05869	7.30004e-06	-2.10042	NC	Down2	Down2
17023799	NM_145176 // SLC2A12 // solute carrier family 2 (facilitated glucose transporter), memb	SLC2A12	NM_145176	8.5567	8.45517	7.38269	0.27438	-1.07291	0.000126891	-2.25638	0.000181108	-2.10304	NC	Down2	Down2
16929969	NM_033386 // MICALL1 // MICAL-like 1 // 22q13.1 // 85377 /// ENST00000215957 // MICALL1	MICALL1	NM_033386	8.16708	8.17378	7.10125	0.948408	1.00465	0.000392747	-2.09338	0.000383293	-2.10312	NC	Down2	Down2
16727351	ENST00000311481 // RAB1B // RAB1B, member RAS oncogene family // 11q12 // 81876 /// NM_	RAB1B	ENST00000311481	11.165	11.1356	10.0621	0.846029	-1.02062	0.00148863	-2.14799	0.00164927	-2.10458	NC	Down2	Down2
17111464	NM_004463 // FGD1 // FYVE, RhoGEF and PH domain containing 1 // Xp11.21 // 2245 /// ENS	FGD1	NM_004463	8.39435	8.28521	7.21108	0.306084	-1.07858	0.000220587	-2.27091	0.000322069	-2.10546	NC	Down2	Down2
16681814	NM_138346 // KIAA2013 // KIAA2013 // 1p36.22 // 90231 /// ENST00000376572 // KIAA2013 /	KIAA2013	NM_138346	8.15279	8.00433	6.92786	0.474453	-1.10839	0.00287898	-2.33743	0.00462814	-2.10886	NC	Down2	Down2
17015637	NM_017770 // ELOVL2 // ELOVL fatty acid elongase 2 // 6p24.2 // 54898 /// ENST000003546	ELOVL2	NM_017770	9.68531	9.74055	8.66015	0.194043	1.03903	8.4986e-06	-2.03518	6.89476e-06	-2.11461	NC	Down2	Down2
16709856	NM_004281 // BAG3 // BCL2-associated athanogene 3 // 10q25.2-q26.2 // 9531 /// ENST0000	BAG3	NM_004281	8.10549	8.15254	7.06671	0.642402	1.03316	0.000378843	-2.05449	0.000318742	-2.12261	NC	Down2	Down2
16844200	ENST00000394231 // MIEN1 // migration and invasion enhancer 1 // 17q12 // 84299 /// NM_	MIEN1	ENST00000394231	8.49355	8.52425	7.43383	0.707365	1.02151	0.00015448	-2.08453	0.000138061	-2.12937	NC	Down2	Down2
17015106	NM_004155 // SERPINB9 // serpin peptidase inhibitor, clade B (ovalbumin), member 9 // 6	SERPINB9	NM_004155	6.71205	6.7645	5.67165	0.85599	1.03702	0.018475	-2.05681	0.0157007	-2.13295	NC	Down2	Down2
17073495	NM_000837 // GRINA // glutamate receptor, ionotropic, N-methyl D-aspartate-associated p	GRINA	NM_000837	7.34464	7.25617	6.16286	0.685689	-1.06324	0.00434808	-2.26856	0.00576282	-2.13362	NC	Down2	Down2
16777571	NM_001007538 // SHISA2 // shisa homolog 2 (Xenopus laevis) // 13q12.13 // 387914 /// EN	SHISA2	NM_001007538	7.70371	7.46379	6.36716	0.119689	-1.18093	0.000389028	-2.52548	0.000836566	-2.13855	NC	Down2	Down2
16782207	ENST00000359591 // LRP10 // low density lipoprotein receptor-related protein 10 // 14q1	LRP10	ENST00000359591	7.16148	7.17863	6.08029	0.877888	1.01196	0.000497096	-2.11578	0.000467643	-2.14108	NC	Down2	Down2
17049676	NM_000602 // SERPINE1 // serpin peptidase inhibitor, clade E (nexin, plasminogen activa	SERPINE1	NM_000602	7.57733	7.50047	6.39974	0.694109	-1.05472	0.00292416	-2.26198	0.00375124	-2.14462	NC	Down2	Down2
16986417	ENST00000296677 // F2RL1 // coagulation factor II (thrombin) receptor-like 1 // 5q13 //	F2RL1	ENST00000296677	8.24133	8.08769	6.98448	0.217524	-1.11237	0.000279989	-2.38973	0.000465366	-2.14831	NC	Down2	Down2
16948909	NM_182917 // EIF4G1 // eukaryotic translation initiation factor 4 gamma, 1 // 3q27-qter	EIF4G1	NM_182917	9.4432	9.43654	8.33007	0.876005	-1.00463	9.95811e-06	-2.16314	1.01989e-05	-2.15318	NC	Down2	Down2
17017748	NM_006411 // AGPAT1 // 1-acylglycerol-3-phosphate O-acyltransferase 1 (lysophosphatidic	AGPAT1	NM_006411	8.17262	8.12771	7.02035	0.740741	-1.03162	0.000808433	-2.22263	0.000941758	-2.15451	NC	Down2	Down2
16685669	NM_001135653 // PABPC4 // poly(A) binding protein, cytoplasmic 4 (inducible form) // 1p	PABPC4	NM_001135653	9.44472	9.42713	8.31883	0.836929	-1.01227	0.000148698	-2.18236	0.000158199	-2.15591	NC	Down2	Down2
16833263	NM_013975 // LIG3 // ligase III, DNA, ATP-dependent // 17q11.2-q12 // 3980 /// ENST0000	LIG3	NM_013975	7.94427	7.87741	6.76892	0.107368	-1.04743	3.41153e-06	-2.25846	4.30937e-06	-2.15619	NC	Down2	Down2
16843376	NM_001014445 // NLE1 // notchless homolog 1 (Drosophila) // 17q12 // 54475 /// ENST0000	NLE1	NM_001014445	8.49677	8.37389	7.26475	0.549175	-1.0889	0.00280757	-2.34896	0.00413527	-2.15717	NC	Down2	Down2
16849576	NM_005567 // LGALS3BP // lectin, galactoside-binding, soluble, 3 binding protein // 17q	LGALS3BP	NM_005567	10.273	10.3799	9.26797	0.479171	1.07692	0.00184454	-2.00704	0.00125762	-2.16142	NC	Down2	Down2
16840113	NM_001100812 // CXCL16 // chemokine (C-X-C motif) ligand 16 // 17p13 // 58191 /// ENST0	CXCL16	NM_001100812	8.00188	7.90211	6.78553	0.599675	-1.0716	0.00226498	-2.32358	0.00311465	-2.16832	NC	Down2	Down2
16833567	ENST00000394386 // DUSP14 // dual specificity phosphatase 14 // 17q12 // 11072 /// NM_0	DUSP14	ENST00000394386	8.67059	8.70328	7.58568	0.836492	1.02292	0.00186378	-2.12125	0.00166628	-2.16986	NC	Down2	Down2
16876182	NM_198426 // CHMP2A // charged multivesicular body protein 2A // 19q // 27243 /// NM_01	CHMP2A	NM_198426	10.6771	10.7473	9.62908	0.117623	1.04988	7.67225e-06	-2.0677	5.92462e-06	-2.17083	NC	Down2	Down2
17117680	XR_132602 // LOC100652876 // uncharacterized LOC100652876 // --- // 100652876	LOC100652876	XR_132602	9.15874	8.92232	7.80349	0.107514	-1.17807	0.000290103	-2.55841	0.000611303	-2.17171	NC	Down2	Down2
16962112	NM_018622 // PARL // presenilin associated, rhomboid-like // 3q27.1 // 55486 /// ENST00	PARL	NM_018622	8.70448	8.73158	7.61273	0.721647	1.01896	0.000103698	-2.13132	9.41342e-05	-2.17174	NC	Down2	Down2
16671381	NM_006118 // HAX1 // HCLS1 associated protein X-1 // 1q21.3 // 10456 /// ENST0000032870	HAX1	NM_006118	8.0961	8.16319	7.04255	0.322831	1.0476	5.99102e-05	-2.07563	4.69158e-05	-2.17444	NC	Down2	Down2
16708049	NM_031484 // MARVELD1 // MARVEL domain containing 1 // 10q24.2 // 83742 /// ENST0000028	MARVELD1	NM_031484	7.13858	7.11008	5.98895	0.850422	-1.01995	0.00125467	-2.21857	0.00138036	-2.17518	NC	Down2	Down2
16712076	NM_001010924 // FAM171A1 // family with sequence similarity 171, member A1 // 10p13 //	FAM171A1	NM_001010924	9.2735	9.09374	7.96955	0.0819133	-1.1327	7.41703e-05	-2.46905	0.000133173	-2.1798	NC	Down2	Down2
16670401	NM_003517 // HIST2H2AC // histone cluster 2, H2ac // 1q21.2 // 8338 /// ENST00000331380	HIST2H2AC	NM_003517	12.8623	12.9157	11.7853	0.622865	1.03775	0.000429299	-2.10956	0.000355516	-2.18919	NC	Down2	Down2
16833373	NM_033315 // RASL10B // RAS-like, family 10, member B // 17q12 // 91608 /// ENST0000026	RASL10B	NM_033315	8.78791	8.62234	7.49121	0.369733	-1.12161	0.00138326	-2.45667	0.00231539	-2.19031	NC	Down2	Down2
16864105	NM_001195256 // LOC100507003 // uncharacterized LOC100507003 // 19q13.33 // 100507003 /	LOC100507003	NM_001195256	6.7642	6.82069	5.68259	0.777914	1.03993	0.00446001	-2.11639	0.00370228	-2.20091	NC	Down2	Down2
16930598	NM_017590 // ZC3H7B // zinc finger CCCH-type containing 7B // 22q13.2 // 23264 /// ENST	ZC3H7B	NM_017590	9.01659	8.88332	7.7382	0.304479	-1.09678	0.000350822	-2.42567	0.00053818	-2.21164	NC	Down2	Down2
16737759	NM_004308 // ARHGAP1 // Rho GTPase activating protein 1 // 11p11.2 // 392 /// ENST00000	ARHGAP1	NM_004308	9.58853	9.56025	8.40973	0.784738	-1.01979	0.000260891	-2.26387	0.000286869	-2.21994	NC	Down2	Down2
16745242	ENST00000409993 // DPAGT1 // dolichyl-phosphate (UDP-N-acetylglucosamine) N-acetylgluco	DPAGT1	ENST00000409993	7.7814	7.7746	6.62042	0.935878	-1.00472	0.000127228	-2.23609	0.000130205	-2.22558	NC	Down2	Down2
16940065	ENST00000265537 // LARS2 // leucyl-tRNA synthetase 2, mitochondrial // 3p21.3 // 23395	LARS2	ENST00000265537	8.36754	8.4994	7.34445	0.457732	1.09571	0.00311441	-2.03226	0.00198125	-2.22677	NC	Down2	Down2
16762337	NM_005504 // BCAT1 // branched chain amino-acid transaminase 1, cytosolic // 12p12.1 //	BCAT1	NM_005504	8.09942	8.13746	6.98248	0.700664	1.02672	0.000264861	-2.16886	0.000232318	-2.22681	NC	Down2	Down2
17026979	ENST00000433896 // AGPAT1 // 1-acylglycerol-3-phosphate O-acyltransferase 1 (lysophosph	AGPAT1	ENST00000433896	8.65389	8.60347	7.44464	0.711454	-1.03556	0.000677394	-2.31218	0.000798193	-2.23277	NC	Down2	Down2
17029579	ENST00000457923 // AGPAT1 // 1-acylglycerol-3-phosphate O-acyltransferase 1 (lysophosph	AGPAT1	ENST00000457923	8.65389	8.60347	7.44464	0.711454	-1.03556	0.000677394	-2.31218	0.000798193	-2.23277	NC	Down2	Down2
17037071	ENST00000457923 // AGPAT1 // 1-acylglycerol-3-phosphate O-acyltransferase 1 (lysophosph	AGPAT1	ENST00000457923	8.65389	8.60347	7.44464	0.711454	-1.03556	0.000677394	-2.31218	0.000798193	-2.23277	NC	Down2	Down2
17039779	ENST00000457923 // AGPAT1 // 1-acylglycerol-3-phosphate O-acyltransferase 1 (lysophosph	AGPAT1	ENST00000457923	8.65389	8.60347	7.44464	0.711454	-1.03556	0.000677394	-2.31218	0.000798193	-2.23277	NC	Down2	Down2
17042275	ENST00000433896 // AGPAT1 // 1-acylglycerol-3-phosphate O-acyltransferase 1 (lysophosph	AGPAT1	ENST00000433896	8.65389	8.60347	7.44464	0.711454	-1.03556	0.000677394	-2.31218	0.000798193	-2.23277	NC	Down2	Down2
16784760	NM_016651 // DACT1 // dapper, antagonist of beta-catenin, homolog 1 (Xenopus laevis) //	DACT1	NM_016651	5.9003	6.00035	4.83727	0.506886	1.07181	0.00150398	-2.08931	0.00106783	-2.23935	NC	Down2	Down2
17053892	NM_005542 // INSIG1 // insulin induced gene 1 // 7q36 // 3638 /// ENST00000340368 // IN	INSIG1	NM_005542	10.4789	10.1562	8.99134	0.00103906	-1.25063	2.50426e-06	-2.80409	6.64117e-06	-2.24214	NC	Down2	Down2
16674880	NM_201569 // SMG7 // smg-7 homolog, nonsense mediated mRNA decay factor (C. elegans) //	SMG7	NM_201569	8.89407	8.92546	7.75849	0.681024	1.022	8.90909e-05	-2.19708	7.99933e-05	-2.24541	NC	Down2	Down2
17087480	NM_004612 // TGFBR1 // transforming growth factor, beta receptor 1 // 9q22 // 7046 ///	TGFBR1	NM_004612	8.86998	8.94216	7.77517	0.451833	1.0513	0.000226202	-2.13585	0.000176081	-2.24542	NC	Down2	Down2
16673945	ENST00000340385 // PRDX6 // peroxiredoxin 6 // 1q25.1 // 9588 /// NM_004905 // PRDX6 //	PRDX6	ENST00000340385	10.3661	10.3747	9.20775	0.840978	1.00598	8.60577e-06	-2.23209	8.35592e-06	-2.24544	NC	Down2	Down2
17113260	ENST00000372129 // IRS4 // insulin receptor substrate 4 // Xq22.3 // 8471 /// NM_003604	IRS4	ENST00000372129	5.81415	5.85646	4.68936	0.752169	1.02976	0.000846662	-2.18069	0.000734509	-2.2456	NC	Down2	Down2
16712435	NM_001010911 // C10orf114 // chromosome 10 open reading frame 114 // 10p12.31 // 399726	C10orf114	NM_001010911	6.10373	6.18238	5.01458	0.671374	1.05603	0.00319013	-2.12749	0.0024622	-2.2467	NC	Down2	Down2
16681827	NM_004753 // DHRS3 // dehydrogenase/reductase (SDR family) member 3 // 1p36.1 // 9249 /	DHRS3	NM_004753	7.96866	8.00103	6.83265	0.72676	1.02269	0.000192702	-2.19772	0.000172574	-2.24759	NC	Down2	Down2
16954502	ENST00000266025 // TMEM115 // transmembrane protein 115 // 3p21.3 // 11070 /// NM_00702	TMEM115	ENST00000266025	6.69647	6.60197	5.43154	0.651202	-1.06769	0.00284106	-2.40315	0.00378413	-2.25078	NC	Down2	Down2
16697938	NM_001193571 // CSRP1 // cysteine and glycine-rich protein 1 // 1q32 // 1465 /// NM_001	CSRP1	NM_001193571	7.25581	7.27887	6.10668	0.790332	1.01611	0.000144157	-2.21781	0.000133314	-2.25354	NC	Down2	Down2
16779839	NM_138444 // KCTD12 // potassium channel tetramerisation domain containing 12 // 13q22.	KCTD12	NM_138444	9.35308	8.54043	7.3671	7.70293e-05	-1.75643	2.20312e-06	-3.9613	1.7947e-05	-2.25531	NC	Down2	Down2
16692632	NM_003528 // HIST2H2BE // histone cluster 2, H2be // 1q21.2 // 8349 /// ENST00000369155	HIST2H2BE	NM_003528	6.59138	6.41741	5.24328	0.219388	-1.12816	0.000352667	-2.54575	0.000603088	-2.25656	NC	Down2	Down2
16856946	NM_001245002 // NFIC // nuclear factor I/C (CCAAT-binding transcription factor) // 19p1	NFIC	NM_001245002	9.76539	9.66442	8.4903	0.195921	-1.07249	4.00896e-05	-2.42014	5.55896e-05	-2.25657	NC	Down2	Down2
17005858	NM_003509 // HIST1H2AI // histone cluster 1, H2ai // 6p22.1 // 8329 /// ENST00000358739	HIST1H2AI	NM_003509	10.3745	10.1606	8.98337	0.343141	-1.1598	0.00220633	-2.62278	0.00409436	-2.2614	NC	Down2	Down2
16881464	NM_006062 // SMYD5 // SMYD family member 5 // 2p13.2 // 10322 /// ENST00000389501 // SM	SMYD5	NM_006062	7.39818	7.39531	6.21739	0.992934	-1.00199	0.0178377	-2.26701	0.017981	-2.26251	NC	Down2	Down2
16674998	NM_007212 // RNF2 // ring finger protein 2 // 1q25.3 // 6045 /// ENST00000367510 // RNF	RNF2	NM_007212	8.80088	8.80112	7.61987	0.998185	1.00016	0.000274487	-2.26735	0.000274271	-2.26772	NC	Down2	Down2
16833708	NM_006148 // LASP1 // LIM and SH3 protein 1 // 17q11-q21.3 // 3927 /// ENST00000318008	LASP1	NM_006148	9.17259	9.28212	8.09909	0.438561	1.07888	0.00108788	-2.10452	0.000749323	-2.27053	NC	Down2	Down2
17078028	NM_030958 // SLCO5A1 // solute carrier organic anion transporter family, member 5A1 //	SLCO5A1	NM_030958	6.82115	6.80883	5.62117	0.948041	-1.00858	0.0025077	-2.29737	0.00260608	-2.27783	NC	Down2	Down2
16819064	NM_004530 // MMP2 // matrix metallopeptidase 2 (gelatinase A, 72kDa gelatinase, 72kDa t	MMP2	NM_004530	8.82703	8.8802	7.68747	0.687824	1.03754	0.00075484	-2.20313	0.000633073	-2.28584	NC	Down2	Down2
17030833	ENST00000450744 // HSPA1B // heat shock 70kDa protein 1B // 6p21.3 // 3304 /// ENST0000	HSPA1B	ENST00000450744	12.572	12.4792	11.2855	0.161442	-1.06647	1.85828e-05	-2.43939	2.50272e-05	-2.28735	NC	Down2	Down2
16975310	NM_003359 // UGDH // UDP-glucose 6-dehydrogenase // 4p15.1 // 7358 /// ENST00000316423	UGDH	NM_003359	9.11757	9.28883	8.09073	0.0273013	1.12604	3.4233e-05	-2.03755	1.85487e-05	-2.29437	NC	Down2	Down2
16966712	NR_024031 // DANCR // differentiation antagonizing non-protein coding RNA // 4q12 // 57	DANCR	NR_024031	6.36677	6.34702	5.14859	0.907753	-1.01378	0.00159773	-2.32653	0.00169955	-2.29491	NC	Down2	Down2
16863091	NM_001042724 // PVRL2 // poliovirus receptor-related 2 (herpesvirus entry mediator B) /	PVRL2	NM_001042724	8.24318	8.0911	6.89121	0.0398913	-1.11117	1.17297e-05	-2.55261	1.88583e-05	-2.29723	NC	Down2	Down2
17026318	ENST00000430065 // HSPA1B // heat shock 70kDa protein 1B // 6p21.3 // 3304 /// ENST0000	HSPA1B	ENST00000430065	12.3164	12.2498	11.0462	0.368785	-1.04725	4.2476e-05	-2.41192	5.25811e-05	-2.30311	NC	Down2	Down2
17027994	ENST00000430065 // HSPA1B // heat shock 70kDa protein 1B // 6p21.3 // 3304 /// ENST0000	HSPA1B	ENST00000430065	12.3164	12.2498	11.0462	0.368785	-1.04725	4.2476e-05	-2.41192	5.25811e-05	-2.30311	NC	Down2	Down2
17030820	ENST00000430065 // HSPA1B // heat shock 70kDa protein 1B // 6p21.3 // 3304 /// ENST0000	HSPA1B	ENST00000430065	12.3164	12.2498	11.0462	0.368785	-1.04725	4.2476e-05	-2.41192	5.25811e-05	-2.30311	NC	Down2	Down2
16843853	NM_000458 // HNF1B // HNF1 homeobox B // 17q12 // 6928 /// NM_001165923 // HNF1B // HNF	HNF1B	NM_000458	7.08324	7.00528	5.79852	0.654949	-1.05553	0.0013598	-2.43635	0.00172378	-2.30818	NC	Down2	Down2
17104259	NM_002444 // MSN // moesin // Xq11.1 // 4478 /// ENST00000360270 // MSN // moesin // Xq	MSN	NM_002444	10.7474	10.6294	9.42141	0.15436	-1.08525	3.91558e-05	-2.50708	5.66546e-05	-2.31013	NC	Down2	Down2
17038297	ENST00000430065 // HSPA1B // heat shock 70kDa protein 1B // 6p21.3 // 3304 /// ENST0000	HSPA1B	ENST00000430065	12.252	12.1781	10.9626	0.326496	-1.05251	4.07054e-05	-2.4442	5.14222e-05	-2.32226	NC	Down2	Down2
16819430	ENST00000535318 // CPNE2 // copine II // 16q13 // 221184 /// NM_152727 // CPNE2 // copi	CPNE2	ENST00000535318	8.86261	8.79186	7.57606	0.563747	-1.05026	0.000334334	-2.43944	0.000416742	-2.32269	NC	Down2	Down2
16851427	NM_138375 // CABLES1 // Cdk5 and Abl enzyme substrate 1 // 18q11.2 // 91768 /// ENST000	CABLES1	NM_138375	7.83171	7.7697	6.54977	0.323872	-1.04392	2.03241e-05	-2.43166	2.47508e-05	-2.32936	NC	Down2	Down2
16740074	NM_130802 // MEN1 // multiple endocrine neoplasia I // 11q13 // 4221 /// ENST0000037732	MEN1	NM_130802	9.71347	9.65415	8.42876	0.446241	-1.04198	5.27399e-05	-2.43634	6.35948e-05	-2.33818	NC	Down2	Down2
17003034	ENST00000298569 // KIAA1191 // KIAA1191 // 5q35.2 // 57179 /// NM_020444 // KIAA1191 //	KIAA1191	ENST00000298569	9.1961	9.18066	7.95526	0.771255	-1.01076	1.51804e-05	-2.36335	1.59557e-05	-2.33819	NC	Down2	Down2
16861887	BC014786 // ECH1 // enoyl CoA hydratase 1, peroxisomal // 19q13.1 // 1891	ECH1	BC014786	8.45125	8.43722	7.21106	0.942514	-1.00977	0.00246393	-2.36229	0.00257072	-2.33943	NC	Down2	Down2
17115428	NM_001569 // IRAK1 // interleukin-1 receptor-associated kinase 1 // Xq28 // 3654 /// NM	IRAK1	NM_001569	8.64008	8.54444	7.31793	0.5373	-1.06854	0.000738816	-2.50038	0.000985867	-2.34	NC	Down2	Down2
16812738	NM_016073 // HDGFRP3 // hepatoma-derived growth factor, related protein 3 // 15q25.2 //	HDGFRP3	NM_016073	9.68621	9.61939	8.39285	0.350978	-1.0474	3.39606e-05	-2.45098	4.19128e-05	-2.34006	NC	Down2	Down2
16845657	NM_001143780 // SLC25A39 // solute carrier family 25, member 39 // 17q12 // 51629 /// N	SLC25A39	NM_001143780	10.9772	10.8171	9.58494	0.360225	-1.11737	0.000852119	-2.62487	0.00135924	-2.34914	NC	Down2	Down2
16669288	NM_006784 // WDR3 // WD repeat domain 3 // 1p12 // 10885 /// ENST00000349139 // WDR3 //	WDR3	NM_006784	9.38239	9.26688	8.03397	0.118893	-1.08336	2.07904e-05	-2.54634	2.96745e-05	-2.35041	NC	Down2	Down2
17072669	NM_002467 // MYC // v-myc myelocytomatosis viral oncogene homolog (avian) // 8q24.21 //	MYC	NM_002467	8.38778	7.85602	6.62131	0.0308701	-1.44569	0.000408961	-3.40219	0.00161929	-2.35334	NC	Down2	Down2
16862145	NM_006503 // PSMC4 // proteasome (prosome, macropain) 26S subunit, ATPase, 4 // 19q13.1	PSMC4	NM_006503	10.3468	10.1015	8.86629	0.247961	-1.18534	0.00123002	-2.7905	0.00243686	-2.35418	NC	Down2	Down2
16870581	NM_176880 // NR2C2AP // nuclear receptor 2C2-associated protein // 19p13.11 // 126382 /	NR2C2AP	NM_176880	7.62808	7.51205	6.27169	0.442485	-1.08375	0.000572208	-2.56044	0.000807999	-2.36258	NC	Down2	Down2
16694716	ENST00000313146 // ISG20L2 // interferon stimulated exonuclease gene 20kDa-like 2 // 1q	ISG20L2	ENST00000313146	9.54869	9.52668	8.28543	0.834105	-1.01537	0.000212636	-2.40038	0.000227796	-2.36405	NC	Down2	Down2
17006881	ENST00000542758 // HSPA1B // heat shock 70kDa protein 1B // 6p21.3 // 3304 /// ENST0000	HSPA1B	ENST00000542758	12.1741	12.1017	10.8591	0.340132	-1.05145	3.94994e-05	-2.48795	4.94368e-05	-2.36621	NC	Down2	Down2
17080630	ENST00000395601 // SNTB1 // syntrophin, beta 1 (dystrophin-associated protein A1, 59kDa	SNTB1	ENST00000395601	7.90087	7.85772	6.61107	0.320002	-1.03036	4.51132e-06	-2.44493	5.16695e-06	-2.37289	NC	Down2	Down2
16838207	NM_001113493 // SEPT9 // septin 9 // 17q25 // 10801 /// NM_006640 // SEPT9 // septin 9	41891	NM_001113493	8.58412	8.7371	7.48651	0.0841541	1.11186	8.07773e-05	-2.14	4.82019e-05	-2.37938	NC	Down2	Down2
17088957	NR_027406 // LOC100129034 // uncharacterized LOC100129034 // 9q33.3 // 100129034	LOC100129034	NR_027406	7.23641	7.33484	6.08284	0.702663	1.07061	0.00859955	-2.22464	0.00643649	-2.38171	NC	Down2	Down2
16981345	NM_020870 // SH3RF1 // SH3 domain containing ring finger 1 // 4q32.3 // 57630 /// ENST0	SH3RF1	NM_020870	7.43586	7.35115	6.09444	0.347328	-1.06048	7.27596e-05	-2.53402	9.41477e-05	-2.38951	NC	Down2	Down2
17052823	ENST00000322764 // ZYX // zyxin // 7q32 // 7791 /// NM_003461 // ZYX // zyxin // 7q32 /	ZYX	ENST00000322764	8.07417	8.0935	6.83512	0.927683	1.01349	0.00345691	-2.36043	0.00326507	-2.39226	NC	Down2	Down2
17078610	NM_001144878 // IMPA1 // inositol(myo)-1(or 4)-monophosphatase 1 // 8q21.13-q21.3 // 36	IMPA1	NM_001144878	8.45936	8.56639	7.29779	0.0760538	1.07701	1.33637e-05	-2.237	9.4082e-06	-2.40927	NC	Down2	Down2
16913681	NM_030919 // FAM83D // family with sequence similarity 83, member D // 20q11.22-q12 //	FAM83D	NM_030919	8.28218	8.2752	6.99962	0.871077	-1.00485	5.82884e-06	-2.4327	5.95697e-06	-2.42097	NC	Down2	Down2
16873015	NM_006297 // XRCC1 // X-ray repair complementing defective repair in Chinese hamster ce	XRCC1	NM_006297	9.90565	9.91405	8.63699	0.92064	1.00584	8.86883e-05	-2.40938	8.64076e-05	-2.42344	NC	Down2	Down2
17089849	NM_018201 // TBC1D13 // TBC1 domain family, member 13 // 9q34.11 // 54662 /// ENST00000	TBC1D13	NM_018201	8.70632	8.87448	7.59302	0.172083	1.12363	0.000388815	-2.1634	0.00022443	-2.43085	NC	Down2	Down2
16796094	NM_014216 // ITPK1 // inositol-tetrakisphosphate 1-kinase // 14q31 // 3705 /// ENST0000	ITPK1	NM_014216	7.65172	7.73983	6.45786	0.510933	1.06298	0.000616059	-2.28763	0.000467521	-2.43171	NC	Down2	Down2
16990083	ENST00000514199 // SLC35A4 // solute carrier family 35, member A4 // 5q31.3 // 113829 /	SLC35A4	ENST00000514199	10.2369	10.1513	8.86628	0.500332	-1.06112	0.000290118	-2.58578	0.0003731	-2.43685	NC	Down2	Down2
16928824	NM_016418 // NF2 // neurofibromin 2 (merlin) // 22q12.2 // 4771 /// NM_181829 // NF2 //	NF2	NM_016418	9.40275	9.35086	8.06575	0.410946	-1.03662	1.90018e-05	-2.52625	2.22397e-05	-2.43701	NC	Down2	Down2
16980601	NM_001009555 // SH3D19 // SH3 domain containing 19 // 4q31.3 // 152503 /// ENST00000304	SH3D19	NM_001009555	8.17062	8.25198	6.96559	0.345625	1.05801	9.32445e-05	-2.30543	7.20328e-05	-2.43917	NC	Down2	Down2
16780929	NM_001845 // COL4A1 // collagen, type IV, alpha 1 // 13q34 // 1282 /// ENST00000375820	COL4A1	NM_001845	8.90226	8.73468	7.44753	0.0637209	-1.12318	2.48943e-05	-2.74105	4.04658e-05	-2.44045	NC	Down2	Down2
16864472	NM_007121 // NR1H2 // nuclear receptor subfamily 1, group H, member 2 // 19q13.3 // 737	NR1H2	NM_007121	8.62771	8.73046	7.44178	0.391918	1.07382	0.000379182	-2.27509	0.000274164	-2.44305	NC	Down2	Down2
16822084	NR_036480 // LOC100128881 // uncharacterized LOC100128881 // 16q24.3 // 100128881 /// E	LOC100128881	NR_036480	8.34528	7.81379	6.52435	0.027072	-1.44542	0.000307549	-3.53309	0.0011674	-2.44433	NC	Down2	Down2
16830295	NM_201566 // SLC16A13 // solute carrier family 16, member 13 (monocarboxylic acid trans	SLC16A13	NM_201566	7.3463	7.35632	6.0657	0.950219	1.00697	0.00105494	-2.42939	0.00102395	-2.44632	NC	Down2	Down2
16837063	NR_002995 // SNORA76 // small nucleolar RNA, H/ACA box 76 // 17q23.3 // 677842	SNORA76	NR_002995	5.98259	5.46978	4.1745	0.383447	-1.42683	0.0260947	-3.50179	0.0689243	-2.45425	NC	Down2	NC
17028007	NM_005346 // HSPA1B // heat shock 70kDa protein 1B // 6p21.3 // 3304 /// ENST0000045074	HSPA1B	NM_005346	12.6318	12.5379	11.2362	0.396204	-1.06722	0.000146189	-2.63095	0.000192191	-2.46523	NC	Down2	Down2
17087380	NM_006401 // ANP32B // acidic (leucine-rich) nuclear phosphoprotein 32 family, member B	ANP32B	NM_006401	7.63319	7.51449	6.20594	0.478777	-1.08576	0.000718801	-2.68934	0.00100345	-2.47692	NC	Down2	Down2
16840018	NM_014520 // MYBBP1A // MYB binding protein (P160) 1a // 17p13.3 // 10514 /// ENST00000	MYBBP1A	NM_014520	9.53418	9.40442	8.09394	0.516078	-1.09411	0.00139065	-2.71364	0.00198698	-2.48023	NC	Down2	Down2
17012087	NM_001029858 // SLC35F1 // solute carrier family 35, member F1 // 6q22.31 // 222553 ///	SLC35F1	NM_001029858	8.87492	8.75038	7.43496	0.00861289	-1.09016	6.28241e-07	-2.71313	9.01761e-07	-2.48874	NC	Down2	Down2
16839352	NM_001080779 // MYO1C // myosin IC // 17p13.3 // 4641 /// ENST00000359786 // MYO1C // m	MYO1C	NM_001080779	9.8725	9.88975	8.57166	0.86147	1.01203	0.000149903	-2.46371	0.00014233	-2.49336	NC	Down2	Down2
17055447	ENST00000262041 // MEOX2 // mesenchyme homeobox 2 // 7p22.1-p21.3 // 4223 /// NM_005924	MEOX2	ENST00000262041	5.92739	6.19344	4.87453	0.131583	1.20251	0.00170465	-2.07465	0.000721142	-2.49479	NC	Down2	Down2
17118378	BC119675 // FAM27E3 // family with sequence similarity 27, member E3 // 9q13 // 1001319	FAM27E3	BC119675	8.73332	8.61858	7.29859	0.428642	-1.08278	0.000387928	-2.70332	0.000536229	-2.49665	NC	Down2	Down2
17006863	NM_005345 // HSPA1A // heat shock 70kDa protein 1A // 6p21.3 // 3303 /// ENST0000037565	HSPA1A	NM_005345	12.1697	12.0702	10.7446	0.335618	-1.07144	9.72592e-05	-2.68535	0.000129394	-2.5063	NC	Down2	Down2
16861118	ENST00000392201 // COX6B1 // cytochrome c oxidase subunit VIb polypeptide 1 (ubiquitous	COX6B1	ENST00000392201	7.24956	7.02258	5.69664	0.0629873	-1.17038	6.2907e-05	-2.93412	0.000117417	-2.50697	NC	Down2	Down2
16665588	NM_005012 // ROR1 // receptor tyrosine kinase-like orphan receptor 1 // 1p32-p31 // 491	ROR1	NM_005012	7.61304	7.68199	6.34931	0.448996	1.04895	0.000104643	-2.40117	8.48486e-05	-2.51871	NC	Down2	Down2
16929920	NM_005318 // H1F0 // H1 histone family, member 0 // 22q13.1 // 3005 /// ENST00000340857	H1F0	NM_005318	7.05787	7.17272	5.83809	0.621696	1.08286	0.00477019	-2.32913	0.00343238	-2.52211	NC	Down2	Down2
16830914	NM_012393 // PFAS // phosphoribosylformylglycinamidine synthase // 17p13.1 // 5198 ///	PFAS	NM_012393	9.39257	9.18913	7.85393	0.111862	-1.15144	0.000104444	-2.90521	0.000182519	-2.5231	NC	Down2	Down2
16900466	NM_017849 // TMEM127 // transmembrane protein 127 // 2q11.2 // 55654 /// NM_001193304 /	TMEM127	NM_017849	8.51148	8.51299	7.16917	0.989411	1.00105	0.000230141	-2.53556	0.000229132	-2.53821	NC	Down2	Down2
16872580	NM_001167867 // ATP5SL // ATP5S-like // 19q13.2 // 55101 /// ENST00000417807 // ATP5SL	ATP5SL	NM_001167867	8.71427	8.79709	7.45269	0.419799	1.05908	0.000165177	-2.39758	0.00012862	-2.53924	NC	Down2	Down2
16752322	NM_002868 // RAB5B // RAB5B, member RAS oncogene family // 12q13 // 5869 /// NM_0012520	RAB5B	NM_002868	6.75925	6.74233	5.39061	0.475391	-1.0118	3.64917e-07	-2.58227	3.83516e-07	-2.55216	NC	Down2	Down2
16867715	NM_024103 // SLC25A23 // solute carrier family 25 (mitochondrial carrier; phosphate car	SLC25A23	NM_024103	8.38286	8.31392	6.96207	0.69823	-1.04895	0.00100944	-2.67732	0.00122067	-2.55239	NC	Down2	Down2
16882277	NM_003761 // VAMP8 // vesicle-associated membrane protein 8 (endobrevin) // 2p12-p11.2	VAMP8	NM_003761	8.18768	8.26363	6.90957	0.479574	1.05406	0.000195715	-2.42521	0.000156005	-2.55632	NC	Down2	Down2
17004657	NM_001718 // BMP6 // bone morphogenetic protein 6 // 6p24-p23 // 654 /// ENST0000028314	BMP6	NM_001718	8.67839	8.31415	6.95645	0.00496126	-1.2872	1.20166e-05	-3.2988	3.09133e-05	-2.56277	NC	Down2	Down2
17005865	NM_003521 // HIST1H2BM // histone cluster 1, H2bm // 6p22.1 // 8342 /// ENST00000359465	HIST1H2BM	NM_003521	7.85394	7.30257	5.93967	0.153575	-1.46548	0.00364636	-3.76925	0.0122003	-2.57202	NC	Down2	Down2
16861969	NM_018028 // SAMD4B // sterile alpha motif domain containing 4B // 19q13.2 // 55095 ///	SAMD4B	NM_018028	9.47795	9.37532	8.00438	0.251333	-1.07373	4.30311e-05	-2.77709	5.72791e-05	-2.58638	NC	Down2	Down2
17038309	ENST00000391555 // HSPA1B // heat shock 70kDa protein 1B // 6p21.3 // 3304 /// ENST0000	HSPA1B	ENST00000391555	12.2641	12.1454	10.7654	0.310418	-1.08574	0.000126127	-2.82598	0.000174477	-2.60283	NC	Down2	Down2
16815090	NM_001761 // CCNF // cyclin F // 16p13.3 // 899 /// ENST00000397066 // CCNF // cyclin F	CCNF	NM_001761	8.7919	8.60472	7.22102	0.345322	-1.13853	0.000854368	-2.97085	0.00138736	-2.60937	NC	Down2	Down2
16778489	NR_046931 // RNU6-57 // RNA, U6 small nuclear 57 // --- // 100873765	RNU6-57	NR_046931	4.81111	5.08761	3.69582	0.0986338	1.21125	0.000983226	-2.16639	0.000418027	-2.62404	NC	Down2	Down2
17026331	ENST00000450744 // HSPA1B // heat shock 70kDa protein 1B // 6p21.3 // 3304 /// ENST0000	HSPA1B	ENST00000450744	12.2843	12.155	10.7628	0.298028	-1.09381	0.000148596	-2.87095	0.000210656	-2.62473	NC	Down2	Down2
17005564	ENST00000314088 // HIST1H2AC // histone cluster 1, H2ac // 6p22.1 // 8334 /// NM_003512	HIST1H2AC	ENST00000314088	7.70182	7.7963	6.40075	0.452644	1.06768	0.000332592	-2.46411	0.000252898	-2.63088	NC	Down2	Down2
17098027	NM_004099 // STOM // stomatin // 9q34.1 // 2040 /// ENST00000286713 // STOM // stomatin	STOM	NM_004099	7.91964	8.04651	6.63017	0.0942212	1.09192	2.4342e-05	-2.44437	1.6762e-05	-2.66907	NC	Down2	Down2
16826970	ENST00000219320 // SLC38A7 // solute carrier family 38, member 7 // 16q21 // 55238 ///	SLC38A7	ENST00000219320	7.87978	7.80107	6.38333	0.253773	-1.05607	1.44459e-05	-2.82147	1.79097e-05	-2.67167	NC	Down2	Down2
17111008	NM_018159 // NUDT11 // nudix (nucleoside diphosphate linked moiety X)-type motif 11 //	NUDT11	NM_018159	7.45995	7.27779	5.85918	0.355514	-1.13458	0.000784497	-3.03305	0.001246	-2.67327	NC	Down2	Down2
17118413	BC119675 // FAM27E3 // family with sequence similarity 27, member E3 // 9q13 // 1001319	FAM27E3	BC119675	8.52081	8.3205	6.89782	0.35982	-1.14895	0.00111301	-3.08014	0.00183494	-2.68084	NC	Down2	Down2
16769440	NM_002629 // PGAM1 // phosphoglycerate mutase 1 (brain) // 10q25.3 // 5223 /// ENST0000	PGAM1	NM_002629	8.64545	8.47804	7.04662	0.18159	-1.12304	0.000103086	-3.02897	0.000159362	-2.69711	NC	Down2	Down2
17016363	NM_003537 // HIST1H3B // histone cluster 1, H3b // 6p22.1 // 8358 /// ENST00000244661 /	HIST1H3B	NM_003537	8.76142	8.76043	7.32364	0.997107	-1.00068	0.00486725	-2.70903	0.00487934	-2.70719	NC	Down2	Down2
16928816	NM_021076 // NEFH // neurofilament, heavy polypeptide // 22q12.2 // 4744 /// ENST000003	NEFH	NM_021076	6.47567	6.51567	5.05568	0.865137	1.02812	0.00301597	-2.67584	0.00272042	-2.75108	NC	Down2	Down2
16835346	NM_018129 // PNPO // pyridoxamine 5'-phosphate oxidase // 17q21.32 // 55163 /// ENST000	PNPO	NM_018129	9.5169	9.59361	8.13314	0.0582672	1.05461	1.18366e-06	-2.60946	9.54162e-07	-2.75198	NC	Down2	Down2
16803018	NM_006465 // ARID3B // AT rich interactive domain 3B (BRIGHT-like) // 15q24 // 10620 //	ARID3B	NM_006465	7.84759	8.19877	6.73782	0.00107402	1.2756	1.16854e-05	-2.15811	3.90611e-06	-2.75289	NC	Down2	Down2
16830016	NM_006612 // KIF1C // kinesin family member 1C // 17p13.2 // 10749 /// ENST00000320785	KIF1C	NM_006612	9.36412	9.49986	8.03257	0.120134	1.09865	4.22385e-05	-2.51673	2.87365e-05	-2.76502	NC	Down2	Down2
16827574	NM_024939 // ESRP2 // epithelial splicing regulatory protein 2 // 16q22.1 // 80004 ///	ESRP2	NM_024939	8.67708	8.69234	7.2233	0.894538	1.01063	0.000176492	-2.73925	0.0001694	-2.76837	NC	Down2	Down2
16705778	NM_003901 // SGPL1 // sphingosine-1-phosphate lyase 1 // 10q21 // 8879 /// ENST00000373	SGPL1	NM_003901	8.42992	8.66875	7.19925	0.00150057	1.18004	2.36101e-06	-2.34676	1.16285e-06	-2.76927	NC	Down2	Down2
16829085	NM_003486 // SLC7A5 // solute carrier family 7 (amino acid transporter light chain, L s	SLC7A5	NM_003486	11.3771	10.9132	9.44357	0.0872919	-1.37922	0.000715536	-3.81986	0.00203477	-2.76957	NC	Down2	Down2
16725356	NM_024098 // CCDC86 // coiled-coil domain containing 86 // 11q12.2 // 79080 /// ENST000	CCDC86	NM_024098	8.80215	8.55497	7.08343	0.0281351	-1.18689	1.97453e-05	-3.29144	3.65845e-05	-2.77316	NC	Down2	Down2
17016383	NM_003539 // HIST1H4D // histone cluster 1, H4d // 6p22.1 // 8360 /// ENST00000340756 /	HIST1H4D	NM_003539	8.64636	8.69173	7.21273	0.661942	1.03195	0.000118365	-2.70126	0.000104682	-2.78756	NC	Down2	Down2
16672170	NM_005973 // PRCC // papillary renal cell carcinoma (translocation-associated) // 1q21.	PRCC	NM_005973	8.98854	8.90491	7.42417	0.128934	-1.05968	3.67339e-06	-2.95748	4.57352e-06	-2.79091	NC	Down2	Down2
16686060	NM_006516 // SLC2A1 // solute carrier family 2 (facilitated glucose transporter), membe	SLC2A1	NM_006516	8.27474	8.36093	6.87734	0.0211627	1.06156	4.71395e-07	-2.63426	3.71114e-07	-2.79642	NC	Down2	Down2
17098766	NM_001257975 // CIZ1 // CDKN1A interacting zinc finger protein 1 // 9q34.1 // 25792 ///	CIZ1	NM_001257975	9.56981	9.55277	8.06866	0.821459	-1.01188	2.91511e-05	-2.83069	3.0503e-05	-2.79745	NC	Down2	Down2
16997519	NM_000046 // ARSB // arylsulfatase B // 5q11-q13 // 411 /// ENST00000264914 // ARSB //	ARSB	NM_000046	6.63603	6.76187	5.27589	0.0588883	1.09114	9.27187e-06	-2.56711	6.51687e-06	-2.80107	NC	Down2	Down2
16875683	NM_014931 // PPP6R1 // protein phosphatase 6, regulatory subunit 1 // 19q13.42 // 22870	PPP6R1	NM_014931	11.0008	11.0143	9.50975	0.88811	1.00938	7.72095e-05	-2.811	7.45138e-05	-2.83736	NC	Down2	Down2
17002194	NM_033274 // ADAM19 // ADAM metallopeptidase domain 19 // 5q33.3 // 8728 /// ENST000002	ADAM19	NM_033274	7.61275	7.95844	6.45179	0.0293204	1.27076	0.000367337	-2.23607	0.000132283	-2.84151	NC	Down2	Down2
17054846	XR_132832 // LOC100653350 // uncharacterized LOC100653350 // --- // 100653350	LOC100653350	XR_132832	8.21518	7.9456	6.437	0.473697	-1.20546	0.00646623	-3.42993	0.0115005	-2.84533	NC	Down2	Down2
17005569	NM_005321 // HIST1H1E // histone cluster 1, H1e // 6p21.3 // 3008 /// ENST00000304218 /	HIST1H1E	NM_005321	12.3496	12.2104	10.6983	0.482905	-1.10129	0.000786767	-3.14123	0.00110279	-2.85233	NC	Down2	Down2
16782385	AB209653 // DHRS2 // dehydrogenase/reductase (SDR family) member 2 // 14q11.2 // 10202	DHRS2	AB209653	6.36003	6.83214	5.31765	0.0177024	1.38713	0.00101037	-2.05962	0.00023737	-2.85697	NC	Down2	Down2
17067926	NM_007198 // PROSC // proline synthetase co-transcribed homolog (bacterial) // 8p11.2 /	PROSC	NM_007198	9.45501	9.63141	8.11454	0.0101836	1.13006	4.0668e-06	-2.53235	2.4832e-06	-2.86171	NC	Down2	Down2
16691668	NM_024408 // NOTCH2 // notch 2 // 1p13-p11 // 4853 /// ENST00000256646 // NOTCH2 // not	NOTCH2	NM_024408	9.01628	9.20684	7.68285	0.0462987	1.1412	3.71921e-05	-2.52002	2.18827e-05	-2.87585	NC	Down2	Down2
16715200	NM_000281 // PCBD1 // pterin-4 alpha-carbinolamine dehydratase/dimerization cofactor of	PCBD1	NM_000281	7.37567	7.45159	5.91872	0.781953	1.05403	0.00473959	-2.74528	0.00393812	-2.89362	NC	Down2	Down2
16713614	NM_001002265 // MARCH8 // membrane-associated ring finger (C3HC4) 8, E3 ubiquitin prote	March8	NM_001002265	8.09787	8.0926	6.55957	0.959345	-1.00366	9.30194e-05	-2.90453	9.42881e-05	-2.89394	NC	Down2	Down2
16660976	NM_020451 // SEPN1 // selenoprotein N, 1 // 1p36.13 // 57190 /// NM_206926 // SEPN1 //	SEPN1	NM_020451	10.2954	10.1655	8.61914	0.261289	-1.09422	7.24379e-05	-3.19604	9.96157e-05	-2.92085	NC	Down2	Down2
17056098	NM_005522 // HOXA1 // homeobox A1 // 7p15.3 // 3198 /// ENST00000343060 // HOXA1 // hom	HOXA1	NM_005522	7.71639	7.91855	6.36031	0.318846	1.15042	0.00158424	-2.55989	0.0009329	-2.94494	NC	Down2	Down2
16760649	ENST00000535923 // PHB2 // prohibitin 2 // 12p13 // 11331 /// NM_001144831 // PHB2 // p	PHB2	ENST00000535923	9.64413	9.48291	7.90372	0.191306	-1.11823	7.09044e-05	-3.34131	0.000104091	-2.98803	NC	Down2	Down2
16870144	NM_005234 // NR2F6 // nuclear receptor subfamily 2, group F, member 6 // 19p13.1 // 206	NR2F6	NM_005234	8.86269	8.8687	7.28186	0.974309	1.00417	0.00083911	-2.99142	0.000826961	-3.00391	NC	Down2	Down2
16765558	ENST00000293379 // ITGA5 // integrin, alpha 5 (fibronectin receptor, alpha polypeptide)	ITGA5	ENST00000293379	7.80779	8.07578	6.48574	0.0394989	1.20412	0.000119548	-2.50022	5.76637e-05	-3.01057	NC	Down2	Down2
16881434	NM_003124 // SPR // sepiapterin reductase (7,8-dihydrobiopterin:NADP+ oxidoreductase) /	SPR	NM_003124	7.96013	7.76703	6.13339	0.359886	-1.14322	0.000613915	-3.54735	0.000943901	-3.10296	NC	Down2	Down2
16858823	NM_052876 // NACC1 // nucleus accumbens associated 1, BEN and BTB (POZ) domain containi	NACC1	NM_052876	9.74677	9.79016	8.15463	0.724354	1.03053	0.000155922	-3.01498	0.000140273	-3.10702	NC	Down2	Down2
16807763	ENST00000220325 // EHD4 // EH-domain containing 4 // 15q11.1 // 30844 /// NM_139265 //	EHD4	ENST00000220325	8.43731	8.50133	6.8544	0.682162	1.04537	0.00040248	-2.99574	0.000344884	-3.13167	NC	Down2	Down2
16673983	ENST00000361951 // DARS2 // aspartyl-tRNA synthetase 2, mitochondrial // 1q25.1 // 5515	DARS2	ENST00000361951	10.0784	9.88985	8.22181	0.00535577	-1.13958	6.99328e-07	-3.62137	1.07261e-06	-3.17781	NC	Down2	Down2
17005589	NM_021052 // HIST1H2AE // histone cluster 1, H2ae // 6p22.1 // 3012 /// ENST00000303910	HIST1H2AE	NM_021052	8.68538	8.52725	6.85868	0.187853	-1.11584	5.21664e-05	-3.54725	7.46432e-05	-3.179	NC	Down2	Down2
16951990	NM_015551 // SUSD5 // sushi domain containing 5 // 3p22.3 // 26032 /// ENST00000309558	SUSD5	NM_015551	8.25255	8.18752	6.50356	0.428052	-1.04611	1.88128e-05	-3.36123	2.18714e-05	-3.21308	NC	Down2	Down2
16858788	NM_005053 // RAD23A // RAD23 homolog A (S. cerevisiae) // 19p13.2 // 5886 /// NM_001270	RAD23A	NM_005053	10.3425	10.2828	8.58404	0.519038	-1.04227	3.16144e-05	-3.3834	3.62607e-05	-3.2462	NC	Down2	Down2
16838094	NR_038108 // LOC100507246 // uncharacterized LOC100507246 // --- // 100507246 /// NR_03	LOC100507246	NR_038108	10.461	9.96625	8.26481	0.000921471	-1.40904	2.56958e-06	-4.58254	7.11185e-06	-3.25225	NC	Down2	Down2
17103804	NM_001005333 // MAGED1 // melanoma antigen family D, 1 // Xp11.23 // 9500 /// ENST00000	MAGED1	NM_001005333	9.2058	9.29899	7.57833	0.538906	1.06673	0.000303181	-3.08969	0.000243854	-3.29587	NC	Down2	Down2
16878731	NM_014600 // EHD3 // EH-domain containing 3 // 2p21 // 30845 /// ENST00000322054 // EHD	EHD3	NM_014600	7.32576	7.31438	5.58535	0.944429	-1.00792	0.000344084	-3.34131	0.000352997	-3.31506	NC	Down2	Down2
17114690	NM_005634 // SOX3 // SRY (sex determining region Y)-box 3 // Xq27.1 // 6658 /// ENST000	SOX3	NM_005634	7.54871	7.37718	5.63945	0.47195	-1.12625	0.000907503	-3.75616	0.00130042	-3.3351	NC	Down2	Down2
17012148	NM_000165 // GJA1 // gap junction protein, alpha 1, 43kDa // 6q21-q23.2 // 2697 /// ENS	GJA1	NM_000165	8.82763	8.63369	6.89579	0.126032	-1.14389	4.32782e-05	-3.81542	6.58006e-05	-3.33549	NC	Down2	Down2
16911261	NM_001200 // BMP2 // bone morphogenetic protein 2 // 20p12 // 650 /// ENST00000378827 /	BMP2	NM_001200	7.87156	7.67287	5.92694	0.00757486	-1.14766	1.05682e-06	-3.84936	1.62535e-06	-3.35409	NC	Down2	Down2
17108816	NM_015419 // MXRA5 // matrix-remodelling associated 5 // Xp22.33 // 25878 /// ENST00000	MXRA5	NM_015419	6.78688	7.25377	5.50739	0.0360554	1.38213	0.00104661	-2.42754	0.000314184	-3.35516	NC	Down2	Down2
17016372	NM_005319 // HIST1H1C // histone cluster 1, H1c // 6p21.3 // 3006 /// ENST00000343677 /	HIST1H1C	NM_005319	10.7003	10.4806	8.72089	0.0794973	-1.16448	2.99885e-05	-3.94321	4.78207e-05	-3.38623	NC	Down2	Down2
16938562	NM_001024847 // TGFBR2 // transforming growth factor, beta receptor II (70/80kDa) // 3p	TGFBR2	NM_001024847	7.89833	8.55649	6.78424	0.000585694	1.57806	7.44822e-05	-2.16459	1.17985e-05	-3.41586	NC	Down2	Down2
17016356	NM_005325 // HIST1H1A // histone cluster 1, H1a // 6p21.3 // 3024 /// ENST00000244573 /	HIST1H1A	NM_005325	7.32856	7.25697	5.43827	0.569924	-1.05087	8.24482e-05	-3.70709	9.60262e-05	-3.52763	NC	Down2	Down2
17059756	NM_001145306 // CDK6 // cyclin-dependent kinase 6 // 7q21-q22 // 1021 /// NM_001259 //	CDK6	NM_001145306	7.86381	8.23186	6.33946	0.00177737	1.29061	6.7465e-06	-2.87657	2.84737e-06	-3.71253	NC	Down2	Down2
17062679	ENST00000338791 // IMPDH1 // IMP (inosine 5'-monophosphate) dehydrogenase 1 // 7q31.3-q	IMPDH1	ENST00000338791	7.9921	8.18125	6.26707	0.135475	1.1401	6.99504e-05	-3.30586	4.63335e-05	-3.769	NC	Down2	Down2
16942648	ENST00000389617 // GXYLT2 // glucoside xylosyltransferase 2 // 3p13 // 727936 /// BC127	GXYLT2	ENST00000389617	8.71062	8.85211	6.90607	0.0758023	1.10304	6.98938e-06	-3.49322	5.17308e-06	-3.85316	NC	Down2	Down2
16694429	NM_020131 // UBQLN4 // ubiquilin 4 // 1q21 // 56893 /// ENST00000368309 // UBQLN4 // ub	UBQLN4	NM_020131	8.56763	8.67685	6.71952	0.478075	1.07865	0.000188808	-3.60027	0.000150671	-3.88343	NC	Down2	Down2
16873632	NM_005628 // SLC1A5 // solute carrier family 1 (neutral amino acid transporter), member	SLC1A5	NM_005628	10.0862	9.9276	7.91335	0.257851	-1.11617	5.52103e-05	-4.50898	7.45102e-05	-4.03969	NC	Down2	Down2
17016366	NM_003513 // HIST1H2AB // histone cluster 1, H2ab // 6p22.1 // 8335 /// ENST00000259791	HIST1H2AB	NM_003513	7.61366	7.33658	5.30691	0.170725	-1.21174	0.000156082	-4.94765	0.000257852	-4.08309	NC	Down2	Down2
16918683	ENST00000435366 // MT1P3 // metallothionein 1 pseudogene 3 // --- // --- /// ENST000004	MT1P3	ENST00000435366	7.69643	7.80596	5.71467	0.270806	1.07887	2.0812e-05	-3.94975	1.6804e-05	-4.26128	NC	Down2	Down2
16919508	NM_006809 // TOMM34 // translocase of outer mitochondrial membrane 34 // --- // 10953 /	TOMM34	NM_006809	9.41056	9.33547	7.21826	0.323959	-1.05343	5.14615e-06	-4.57033	5.9134e-06	-4.33852	NC	Down2	Down2
16882142	NM_021103 // TMSB10 // thymosin beta 10 // 2p11.2 // 9168 /// ENST00000233143 // TMSB10	TMSB10	NM_021103	11.5403	11.5248	9.39194	0.907665	-1.01078	6.77367e-05	-4.43318	6.97003e-05	-4.3859	NC	Down2	Down2
16681611	NM_003132 // SRM // spermidine synthase // 1p36-p22 // 6723 /// ENST00000376957 // SRM	SRM	NM_003132	11.9949	11.893	9.66698	0.566465	-1.07319	0.000140666	-5.02093	0.00016774	-4.67852	NC	Down2	Down2
17019338	ENST00000393987 // C6orf108 // chromosome 6 open reading frame 108 // 6p21.1 // 10591 /	C6orf108	ENST00000393987	9.18275	8.89404	6.64795	0.103418	-1.22155	5.07258e-05	-5.79496	8.18463e-05	-4.74395	NC	Down2	Down2
16996415	NM_001017992 // ACTBL2 // actin, beta-like 2 // 5q11.2 // 345651 /// ENST00000423391 //	ACTBL2	NM_001017992	11.063	10.1772	7.85131	0.000499883	-1.84783	3.06228e-06	-9.26428	1.1086e-05	-5.01361	NC	Down2	Down2
17016503	NM_003533 // HIST1H3I // histone cluster 1, H3i // 6p22.1 // 8354 /// ENST00000328488 /	HIST1H3I	NM_003533	10.8323	10.7212	8.20405	0.719991	-1.08007	0.000808559	-6.18286	0.000954438	-5.72451	NC	Down2	Down2
16861380	NM_001749 // CAPNS1 // calpain, small subunit 1 // 19q13.12 // 826 /// NM_001003962 //	CAPNS1	NM_001749	10.8218	10.8605	8.09832	0.783336	1.02718	3.21922e-05	-6.60447	3.0439e-05	-6.784	NC	Down2	Down2
