# Supplementary material for: A novel microRNA, hsa-miR-6852 differentially regulated by Interleukin-27 induces necrosis in cervical cancer cells by downregulating the FoxM1 expression
Source: Sci Rep. 2018 Jan 17;8:900. doi: 10.1038/s41598-018-19259-4 (PMC5772045; doi:10.1038/s41598-018-19259-4)
Supplement: Supplementary file 3 — Supplementary Table T2 [file 41598_2018_19259_MOESM3_ESM.xlsx]

## Sheet: Sheet1
SX4 Gene Symbol
AAK1
ABCD1
ABHD5
ABL1
ABLIM2
ABTB2
ACACB
ACADS
ACAN
ACAP3
ACOT11
ACSS1
ADAM11
ADAM19
ADAMTS10
ADAMTS15
ADAMTSL1
ADARB1
ADCK4
ADCY1
ADCYAP1R1
ADD2
ADHFE1
ADORA1
ADRA2B
ADRBK1
AFAP1
AGAP3
AGFG2
AGK
AGO1
AGO2
AGPAT6
AGTRAP
AHCYL2
AIFM3
AKAP13
AKAP2
AKIRIN2
AKNA
ALAS1
ALKBH5
ALPL
ALS2CL
ALX3
ALX4
AMIGO1
AMIGO3
AMMECR1
AMOTL2
ANGEL1
ANKRD13D
ANKRD33B
ANKRD52
ANKRD54
ANKRD6
ANP32B
ANTXR1
AP1B1
AP2A2
APBA1
APBB1
APLN
APLP2
APOA5
ARAP3
ARC
AREL1
ARFIP2
ARHGAP25
ARHGAP26
ARHGAP32
ARHGAP33
ARHGAP35
ARHGEF11
ARHGEF17
ARHGEF18
ARHGEF26
ARHGEF7
ARHGEF9
ARID3B
ARL4C
ARL8A
ARMC5
ARNT2
ARRB1
ASAP2
ASB1
ASIC1
ASIC2
ATF6B
ATG13
ATG7
ATN1
ATOH8
ATP11C
ATP1A3
ATP2A3
ATP6V0A1
ATP8B2
ATRN
ATXN1
ATXN1L
ATXN7L2
ATXN7L3
ATXN7L3B
AUTS2
B3GAT3
B3GNT7
B3GNT9
B4GALT1
B4GALT2
BACH2
BAHCC1
BAHD1
BAI1
BAIAP2
BAIAP3
BARHL1
BAZ2A
BBC3
BBS1
BCL2
BCL2L1
BCL3
BCL7A
BCR
BDKRB2
BEAN1
BEND3
BEST3
BMF
BMP1
BMPR1B
BPIFA3
BPIFC
BRD4
BRPF3
BSN
BTBD2
BTF3L4
BTG2
BTRC
BZRAP1
C1QTNF1
C1QTNF6
C1RL
C2CD2L
C2CD4C
CAB39L
CABP1
CACFD1
CACNA1I
CACNG2
CADM2
CADM3
CALCR
CALM3
CALR
CAMK1G
CAMK2A
CAMK2B
CAMK2N2
CAMTA1
CANT1
CAPN11
CAPN5
CAPNS1
CARNS1
CASK
CBFA2T3
CBX2
CBX6
CBX7
CC2D1A
CCBE1
CCDC102A
CCDC120
CCDC25
CCDC64B
CCDC97
CCND1
CCND3
CD276
CD300E
CD320
CD34
CDC42BPB
CDC42BPG
CDK10
CDK16
CDK5
CDR2L
CDS2
CELF5
CELF6
CELSR2
CEMIP
CEND1
CERS2
CERS3
CHAC1
CHD3
CHD5
CHML
CHRM1
CHST15
CHTF8
CLCN7
CLDN19
CLDN2
CLDN9
CLEC16A
CLEC1A
CLEC2L
CLIP2
CLIP3
CNIH2
CNNM2
CNNM4
CNOT3
CNPY2
CNTFR
CNTN2
CNTNAP1
COL4A4
COL5A1
COL5A3
COL8A2
COL9A1
COL9A2
CORO1C
COX10
CPLX2
CPNE2
CPNE3
CPXM2
CREB3L1
CRTC1
CRTC3
CRYBB2
CSNK1G1
CSRNP1
CSRNP2
CST6
CTDSPL
CTIF
CTNNBIP1
CTSA
CUX1
CXCL12
CXCR5
CYB561
CYB5RL
CYFIP2
DAAM2
DAGLA
DBNDD1
DCAF8
DCAKD
DES
DEXI
DGCR14
DGKB
DHDDS
DHODH
DHRS3
DHX38
DIDO1
DIO3
DIS3L2
DKK3
DLGAP1
DLGAP3
DLGAP4
DLK1
DLX2
DLX4
DMBX1
DMWD
DNAJB2
DNAJC14
DNAJC16
DNMT3A
DNMT3B
DOCK5
DOK1
DOK4
DOK7
DPH3
DPP4
DPYSL5
DRG2
DST
DSTYK
DTX1
DUS1L
DUSP7
DUSP8
DVL3
E2F3
ECE1
ECE2
EDA
EDEM1
EEF1A2
EFHD2
EFNA4
EFNA5
EFNB1
EFR3B
EGFR
EHD1
EIF4A1
ELF4
ELFN2
ELMO2
ELN
EMID1
EMP1
EMP2
EN2
ENC1
ENG
ENTPD1
ENY2
EPHA8
EPHB3
EPHB4
EPN2
EPS8L2
ERF
ERI3
ERLIN1
ETS1
EXD2
EXTL1
EXTL3
EZH1
FA2H
FAIM2
FAM102A
FAM104A
FAM107A
FAM109A
FAM117A
FAM118B
FAM120C
FAM122A
FAM126B
FAM129B
FAM131B
FAM131C
FAM167A
FAM168A
FAM188B
FAM189A1
FAM19A5
FAM20A
FAM222A
FAM222B
FAM46A
FAM49A
FAM53B
FAM53C
FAM69A
FAM73B
FAM78A
FASN
FAT2
FAT3
FAXC
FBRS
FBRSL1
FBXL16
FBXL19
FBXO10
FBXO41
FBXO46
FCRL5
FDX1L
FEV
FGF1
FGF17
FGFR3
FHDC1
FIGNL2
FKBP8
FNBP1
FOSL2
FOXC1
FOXI1
FOXJ1
FOXK1
FOXO4
FOXP4
FOXRED1
FREM2
FRS3
FSTL3
FURIN
FXR2
FXYD6
FYCO1
GABARAPL1
GABPB1
GADD45G
GAL3ST3
GALNT1
GALNT10
GALNT11
GALNT14
GALNT16
GALNT2
GATA2
GATA4
GATAD2A
GDAP2
GDNF
GFAP
GFRA3
GGT7
GID4
GJA5
GJB4
GLIS2
GLTSCR1L
GNAO1
GNG12
GNS
GORASP1
GPC1
GPD1
GPR114
GPR137
GPR146
GPR153
GPR179
GPR3
GPSM1
GREM2
GRIK3
GRIK5
GRIN1
GRINA
GRK6
GSK3B
GSPT1
GTPBP1
H1F0
HAND2
HAPLN4
HCAR1
HDAC1
HDAC11
HDAC3
HEPACAM
HES2
HEXA
HEYL
HIC1
HIC2
HIF1AN
HINFP
HIP1
HIP1R
HIPK1
HMG20A
HMGN2
HNF1A
HOXA11
HOXB5
HOXB9
HOXC6
HPCA
HR
HRH3
HSPB7
HSPBP1
HYAL2
HYOU1
ICMT
IFFO2
IFNGR2
IFNLR1
IGF1R
IGF2
IGF2BP1
IGF2BP2
IGFBP3
IGFBP5
IGSF3
IKBKE
IKZF4
IL16
IL17RA
IL17RD
IL2RA
IMPDH1
INO80D
INPP5K
INPPL1
IPCEF1
IPO9
IQCE
IQSEC3
IREB2
ITFG3
ITGA10
ITGA4
ITGA5
ITM2C
ITPR3
ITPRIP
IZUMO4
JADE2
JAG1
JPH2
JPH4
JRK
KANSL3
KBTBD2
KCNA1
KCNA6
KCNAB1
KCNC1
KCNC3
KCNE4
KCNH1
KCNJ5
KCNJ9
KCNK5
KCNMA1
KCNN1
KCNS2
KCTD15
KDM3B
KDM5C
KDM6B
KDR
KHDRBS1
KHSRP
KIF1A
KIF1B
KIF26B
KIF3B
KIRREL
KLC1
KLF13
KLF14
KLF16
KLF9
KLHDC7A
KLHDC8B
KLHL25
KLHL42
KMT2A
KMT2B
KMT2D
KPNA6
KPRP
KREMEN1
KRT84
KSR2
KY
LAMC3
LASP1
LBH
LDB1
LDLRAP1
LDOC1L
LEP
LGALS3BP
LGALSL
LHFPL2
LHFPL4
LIF
LIMK1
LIMK2
LIMS2
LIN52
LMOD1
LMTK2
LOXL3
LPCAT2
LPHN1
LPIN3
LRRC15
LRRC20
LRRC32
LRRC56
LRRC8A
LRRN4CL
LTF
LTK
LY6D
LZTS3
MAD2L2
MAFF
MAFK
MAG
MAGI1
MAML3
MAN1B1
MAN2B2
MAP2K7
MAP3K10
MAP3K11
MAP3K14
MAP6
MAPK8IP2
MAPKAPK2
MAPT
2014-03-01
MARK2
MARVELD1
MAST3
MBD6
MBP
MBTD1
MDGA1
MDGA2
MECP2
MEX3A
MFRP
MGAT5B
MIDN
MIEF2
MINK1
MITF
MKL1
MLX
MMP14
MMP24
MMP28
MNT
MRAS
MRPS9
MSN
MTA2
MTF1
MTOR
MTSS1L
MTX3
MYBPH
MYCL
MYD88
MYH14
MYLK2
MYO18A
MYO1E
MYOCD
MYRF
N4BP1
NAB2
NACC1
NAGS
NAT10
NAT8L
NATD1
NAV1
NCALD
NCAM1
NCDN
NCMAP
NCOA1
NCOA5
NCS1
NDEL1
NDRG4
NDST1
NDST2
NDUFA4L2
NECAP1
NEDD8
NEFH
NEURL1B
NF1
NF2
NFAM1
NFATC4
NFIA
NFIX
NFYC
NGFR
NHLH1
NINJ2
NIPAL3
NLGN2
NLRC5
NOL4L
NOTCH1
NPAS2
NPTX1
NPTXR
NRARP
NRAS
NRF1
NSD1
NTN1
NTRK2
NTSR1
NUBP2
NUMA1
NUMBL
NUP153
NWD1
NXF1
NYNRIN
NYX
OAZ2
OBFC1
OPN4
OSBP2
OSBPL7
OSR2
OST4
OTX1
OXSR1
P2RY2
PA2G4
PACS2
PACSIN1
PACSIN2
PAK4
PALM
PAPD7
PAPPA
PARK2
PARP1
PARP6
PAX1
PAX7
PBX1
PCBP4
PCDHGA1
PCDHGA10
PCDHGA11
PCDHGA12
PCDHGA2
PCDHGA3
PCDHGA4
PCDHGA5
PCDHGA6
PCDHGA7
PCDHGA8
PCDHGA9
PCDHGB1
PCDHGB2
PCDHGB4
PCDHGB5
PCDHGB6
PCDHGB7
PCDHGC3
PCDHGC4
PCDHGC5
PCLO
PCSK7
PDPK1
PDXK
PEG3
PELI3
PHACTR2
PHC2
PHF2
PHF8
PHKG2
PI4KB
PIK3R1
PIN1
PIP4K2B
PIP5K1C
PITPNM2
PITPNM3
PITX1
PKIG
PKP1
PLA2G12A
PLA2G15
PLA2G5
PLAGL2
PLCB2
PLD2
PLEKHA6
PLEKHB1
PLEKHG4
PLEKHO2
PLK3
PLXDC2
PLXNA1
PLXNA4
PLXNB2
PMEPA1
PML
PNMA3
PNMA5
PNMAL2
PODXL
POLR1A
POMT2
POU6F1
PPAPDC3
PPARGC1A
PPFIA4
PPM1H
PPM1L
PPP1R12C
PPP1R16B
PPP1R17
PPP1R1B
PPP1R9B
PPP2R1A
PPP2R2C
PPP2R4
PPP3R2
PPP5C
PPP6R3
PRADC1
PRCC
PRICKLE2
PRIMA1
PRKACA
PRKCA
PRKCB
PRKCE
PRR14L
PRR15L
PRRC2B
PRUNE2
PSCA
PSENEN
PSKH1
PSMC4
PTBP3
PTGIR
PTPN6
PTPRE
PTPRS
PTPRT
PVRL1
PWP2
QSER1
R3HDM4
RAB11B
RAB11FIP3
RAB15
RAB34
RAB43
RAB5B
RABL6
RAC3
RAD9A
RALY
RAP1GAP
RAP1GAP2
RAPGEF3
RASSF4
RASSF5
RAVER1
RBBP5
RBFOX1
RBFOX3
RBM14
RBM33
RBP1
RBP3
RCAN2
RCN3
RCOR1
REM2
RGMA
RGR
RGS3
RGS6
RGS9BP
RHBDF2
RHBDL1
RHBDL3
RHOC
RIN3
RITA1
RND1
RNF111
RNF121
RNF165
RNF170
RNF187
RNF222
RNF224
RNF40
RNF44
RNGTT
RNPEPL1
RPP14
RPS6KA1
RPUSD1
RRAS
RRP1B
RRP36
RRP7A
RTF1
RTKN2
RTN3
RUNDC3A
RUNX1T1
RUNX3
RXRA
S100B
SALL2
SAMD14
SAMD4B
SAP30BP
SASH1
SBK1
SCARA3
SCARF2
SCMH1
SCN2B
SCN4B
SCRT1
SCRT2
SCUBE1
SCUBE2
SDC3
SDK1
SEC14L2
SEC14L4
SEC14L5
SEC24C
SEC31B
SEC61A1
SEC63
SEMA3G
SEMA7A
SEPN1
2014-09-08
SESN1
SETD7
SEZ6
SEZ6L2
SF3B3
SFMBT2
SFXN3
SFXN5
SH2B1
SH3BP2
SH3GL2
SH3GLB2
SH3PXD2A
SH3PXD2B
SH3RF1
SH3RF3
SHANK1
SHANK2
SHISA4
SHISA6
SHISA7
SIDT1
SIGMAR1
SIKE1
SIPA1L3
SIRPA
SIX1
SLC12A4
SLC12A5
SLC12A6
SLC16A2
SLC17A9
SLC22A23
SLC23A2
SLC24A1
SLC24A2
SLC25A10
SLC25A22
SLC25A23
SLC25A42
SLC26A9
SLC27A1
SLC29A2
SLC29A4
SLC30A2
SLC35F6
SLC36A1
SLC39A13
SLC43A2
SLC4A1
SLC5A6
SLC6A17
SLC6A6
SLC6A7
SLC7A1
SLC7A2
SLC8A1
SLC8A2
SLC8A3
SLC9A1
SMARCAD1
SMG5
SMG6
SMIM12
SMIM3
SMPD1
SMPD3
SMTNL2
SMURF1
SNPH
SNX13
SNX22
SNX27
SOCS7
SOGA1
SORBS3
SORT1
SOS1
SOX10
SOX6
SP5
SP7
SPATA2L
SPDEF
SPECC1L
SPHK2
SPNS2
SPOCK1
SPOCK2
SPON1
SPRED1
SPRN
SPRY4
SPTB
SPTBN4
SPTLC2
SRCIN1
SRF
SRGAP1
SRGAP2
SRL
SRRM3
SRRM4
SSTR5
ST3GAL1
ST3GAL3
ST3GAL4
ST3GAL5
ST6GALNAC6
ST8SIA2
ST8SIA4
STAC
STAC2
STAT2
STAT5B
STC1
STIM2
STK10
STK32B
STK35
STK36
STK4
STK40
STRN4
STX1A
STXBP4
SULF1
SUMO3
SUN2
SUSD5
SVOP
SYNE1
SYNE2
SYNGR1
SYNM
SYNPO2L
SYP
SYPL2
SYT2
SYT5
SYT6
SYT7
SYT9
SYVN1
SZRD1
SZT2
TAC4
TACC1
TAL2
TANC2
TAOK1
TAOK2
TAP2
TBC1D13
TBC1D22A
TBC1D22B
TBC1D24
TBKBP1
TBL1XR1
TBX2
TBX4
TCEANC
TCEB3
TCF7
TCOF1
TCTA
TEF
TENM4
TEPP
TET3
TGM1
THBS3
TIA1
TIMM10B
TIMM44
TIRAP
TLN2
TLX1
TLX3
TMEM104
TMEM127
TMEM129
TMEM174
TMEM184B
TMEM201
TMEM222
TMEM229B
TMEM25
TMEM253
TMEM26
TMEM38A
TMEM63C
TMEM86A
TMOD1
TMOD2
TMTC3
TNFAIP2
TNK2
TNKS1BP1
TNRC18
TNRC6A
TNRC6B
TNS1
TOB2
TOLLIP
TOM1L2
TPCN1
TPPP
TPPP3
TRABD2B
TRADD
TREM2
TRIB2
TRIM26
TRIM35
TRIM62
TRIM67
TRIP10
TRIP4
TRMT61A
TRPC4AP
TRPV4
TSC1
TSEN54
TSKU
TSPAN11
TSPAN18
TTBK1
TTLL12
TTYH2
TTYH3
TUSC5
TXK
UBALD2
UBE2L3
UBE2O
UBE2Q1
UBE2Z
UBE3B
UBFD1
UBOX5
UBTD1
UBTF
UHRF1BP1
ULK2
UNC119B
UNC13A
UQCC1
URGCP
USF1
USH1G
USP31
USP4
VAPB
VASH1
VASP
VDR
VEGFA
VPS37D
VWA1
WASF2
WDR33
WDR45B
WDR48
WDTC1
WHSC1
WIPF2
WIPI2
WISP1
WNT2
WNT5A
WNT9B
WSCD2
WWP2
XIRP1
XXYLT1
XYLT2
YPEL2
YWHAG
ZBTB18
ZBTB4
ZBTB40
ZBTB5
ZBTB7A
ZC3H3
ZC3H7B
ZDHHC18
ZDHHC21
ZDHHC3
ZDHHC5
ZDHHC8
ZFYVE20
ZIC4
ZMAT3
ZMIZ1
ZMIZ2
ZMYM3
ZNF512B
ZNRF1
